# Supplementary material for: Differential determinants of virulence in two Mycobacterium tuberculosis Colombian clinical isolates of the LAM09 family
Source: Virulence. 2019 Jul 22;10(1):695–710. doi: 10.1080/21505594.2019.1642045 (PMC6650194; doi:10.1080/21505594.2019.1642045)
Supplement: Supplemental Material [file kvir-10-01-1642045-s001.zip]

Archive with 5 entries (5 files):
- Suplementary table 6.xlsx
- Supplementary table 2 Transcriptomic data.xlsx
- Supplementary table 3.xlsx
- Supplementary table 4.xlsx
- Supplementary table 5.xlsx
