# Supplementary material for: Differential determinants of virulence in two Mycobacterium tuberculosis Colombian clinical isolates of the LAM09 family
Source: Virulence. 2019 Jul 22;10(1):695–710. doi: 10.1080/21505594.2019.1642045 (PMC6650194; doi:10.1080/21505594.2019.1642045)
Supplement: Supplemental Material [file kvir-10-01-1642045-s001.zip › Suplementary table 6.xlsx]

## Sheet: UT2057H9_vs_UT205Sauton
gen	logFC	logCPM	PValue	FDR
frdA	6.61	6.02	8.36e-16	1.66e-12
Rv2485c	5.33	7.99	1.03e-12	1.36e-09
Rv3743c	4.96	7.2	1.67e-11	1.66e-08
Rv1130	4.3	4.39	6.33e-09	3.59e-06
Rv0165c	4.2	7.01	3.3e-09	2.19e-06
Rv1131	4.12	4.07	3.13e-08	1.13e-05
MTS2823	3.43	12.7	4.69e-07	0.000124
Rv0166	3.36	10.1	7.04e-07	0.000165
Rv3616c	3.33	10.5	8.66e-07	0.000181
Rv1219c	3.24	6.88	1.77e-06	0.000335
Rv0104	3.24	6.04	2.11e-06	0.000371
Rv1076	3.21	7	2.19e-06	0.000371
Rv1549	3.21	2.67	1.59e-05	0.00192
Rv3615c	3.18	8.79	2.24e-06	0.000371
Rv1550	3.15	5.59	3.81e-06	0.000584
Rv0888	3.06	7.62	5.09e-06	0.000724
Rv0341	3.05	11.7	5.24e-06	0.000724
Rv3083	3.02	6.78	7.05e-06	0.000904
Rv3614c	2.9	9.8	1.26e-05	0.00156
Rv1188	2.88	4.62	2.5e-05	0.00288
Rv1187	2.82	5.67	2.63e-05	0.00288
Rv2633c	2.78	8.77	2.69e-05	0.00288
Rv3085	2.72	4.52	6.04e-05	0.006
Rv3088	2.69	6.65	5.09e-05	0.00522
Rv0459	2.68	4.37	7.81e-05	0.00732
Rv0167	2.67	9.35	5.13e-05	0.00522
Rv3084	2.64	4.91	7.92e-05	0.00732
Rv2632c	2.6	7.71	7.81e-05	0.00732
Rv3229c	2.57	8.56	9.2e-05	0.00824
Rv0458	2.57	7.61	9.33e-05	0.00824
Rv3087	2.53	6.09	0.000127	0.0101
Rv0280	2.51	8.33	0.000125	0.0101
Rv1218c	2.51	6.76	0.000139	0.0109
Rv2030c	2.44	4.59	0.00025	0.0166
Rv2875	2.43	6.55	0.000218	0.0155
MTS1338	2.43	4.97	0.00027	0.0171
Rv0622	2.43	4.14	0.000308	0.0187
Rv3613c	2.4	5.96	0.00026	0.0167
Rv3241c	2.34	8.17	0.000325	0.0191
Rv1638A	2.34	6.58	0.000346	0.0196
Rv2031c	2.34	4.9	0.000417	0.0233
Rv1182	2.33	8.55	0.000332	0.0191
Rv2293c	2.31	5.41	0.000449	0.0241
MTS2975	2.3	5.27	0.000472	0.025
Rv3131	2.29	4.9	0.000556	0.0277
Rv3290c	2.28	7.79	0.000441	0.0241
Rv1754c	2.26	8.08	0.000492	0.0254
Rv3089	2.25	6.36	0.000557	0.0277
Rv0168	2.24	8.56	0.000543	0.0276
Rv1469	2.21	7.03	0.000681	0.0322
Rv0342	2.2	10.1	0.00067	0.0321
Rv2336	2.17	7.77	0.000814	0.0376
Rv1893	2.17	6.13	0.000866	0.0391
Rv1645c	2.16	8.21	0.000834	0.0381
Rv1180	2.15	7.15	0.000903	0.0403
Rv1933c	2.15	1.7	0.00535	0.143
Rv3875	2.12	13.1	0.000997	0.044
Rv0250c	2.12	8.09	0.00102	0.0444
Rv2558	2.11	7.94	0.00109	0.047
Rv2406c	2.11	7.35	0.00112	0.0478
Rv3874	2.07	13.7	0.0013	0.0543
Rv1183	2.07	8.26	0.00132	0.0545
Rv0885	2.07	6.87	0.00138	0.0558
Rv0655	2.06	10.4	0.00134	0.0549
Rv2159c	2.05	9.36	0.00147	0.0588
Rv1551	2.05	4.79	0.00177	0.0678
Rv3734c	2.03	8.23	0.00163	0.0634
Rv0169	2.01	9.64	0.00178	0.0678
Rv0120c	2.01	8.06	0.00182	0.0682
Rv0886	2.01	5.73	0.00195	0.0704
Rv3763	2	9.69	0.00187	0.0696
Rv0040c	2	8.33	0.00191	0.0701
Rv3086	2	7	0.00192	0.0701
Rv2557	1.98	8.1	0.00208	0.0739
Rv1968	1.98	2.99	0.0037	0.114
Rv3675	1.97	6.44	0.00228	0.0801
Rv3864	1.95	11.4	0.0023	0.0802
Rv1884c	1.95	9.04	0.00234	0.0807
Rv2032	1.94	2.95	0.00455	0.13
Rv1892	1.92	4.06	0.00374	0.114
Rv1974	1.92	2.14	0.00785	0.174
Rv1969	1.91	3.46	0.00465	0.132
Rv3872	1.9	10.3	0.00296	0.0964
Rv3873	1.9	11.1	0.00296	0.0964
Rv0171	1.9	10.3	0.00303	0.0979
Rv1181	1.9	9.2	0.00306	0.098
Rv3288c	1.9	4.5	0.00375	0.114
Rv3633	1.89	9.21	0.00316	0.101
Rv0173	1.89	9.45	0.00321	0.101
Rv2292c	1.89	2.07	0.0089	0.181
Rv1639c	1.86	8.32	0.0037	0.114
Rv0312	1.85	8.24	0.00392	0.118
Rv2337c	1.85	6.23	0.00397	0.119
Rv2338c	1.84	7.27	0.00416	0.122
Rv1972	1.84	2.27	0.00933	0.184
Rv0371c	1.84	1.97	0.011	0.204
Rv1815	1.82	7.71	0.00449	0.129
Rv1738	1.82	3.55	0.00669	0.163
Rv3289c	1.82	2.26	0.00993	0.191
Rv1365c	1.81	5.66	0.00515	0.139
Rv0170	1.8	9.73	0.00479	0.133
Rv0304c	1.79	9.11	0.00495	0.137
Rv0343	1.78	8.23	0.00533	0.143
Rv2349c	1.78	7.62	0.00543	0.144
Rv3313c	1.78	5.91	0.00557	0.145
Rv2160A	1.78	5.71	0.00567	0.145
Rv0393	1.78	2.13	0.0137	0.235
Rv0172	1.77	10	0.00547	0.144
Rv3865	1.77	8.8	0.00564	0.145
Rv3572	1.75	6.58	0.00641	0.159
Rv3810	1.74	9.3	0.00628	0.157
Rv2626c	1.74	3.39	0.00939	0.184
Rv3295	1.73	7.95	0.00655	0.162
Rv1171	1.73	6.68	0.00697	0.167
Rv3612c	1.72	6.13	0.00742	0.174
Rv3109	1.72	4.56	0.00818	0.174
Rv3824c	1.71	8.7	0.00723	0.172
Rv3402c	1.71	6.83	0.00743	0.174
Rv2638	1.71	6.08	0.00751	0.174
Rv3511	1.71	5.65	0.00777	0.174
Rv0106	1.71	5.38	0.00784	0.174
Rv3413c	1.7	7.55	0.0075	0.174
Rv3487c	1.7	8.69	0.00771	0.174
Rv3312A	1.7	6.11	0.00793	0.174
Rv0697	1.7	4.53	0.00884	0.181
Rv0108c	1.69	9.12	0.008	0.174
Rv1269c	1.69	6.79	0.00805	0.174
Rv0996	1.69	8.53	0.00806	0.174
Rv1662	1.69	7.41	0.00811	0.174
Rv1497	1.68	7.88	0.0082	0.174
Rv0360c	1.68	5.47	0.00889	0.181
Rv1934c	1.68	2.36	0.018	0.278
Rv1157c	1.67	7.65	0.00861	0.18
Rv1661	1.67	8.27	0.00887	0.181
Rv1973	1.67	2.46	0.0167	0.264
Rv3479	1.66	9.12	0.0091	0.183
Rv0272c	1.66	7.23	0.00911	0.183
Rv1687c	1.66	5.24	0.0101	0.192
Rv1726	1.65	2.26	0.0195	0.292
Rv1158c	1.64	8	0.0101	0.192
Rv1966	1.64	3.86	0.0132	0.228
Rv1772	1.63	7.67	0.0103	0.194
Rv1393c	1.63	6.25	0.0105	0.196
Rv1891	1.62	7.05	0.0111	0.205
Rv0621	1.62	4.6	0.0126	0.228
Rv2546	1.62	1.45	0.0304	0.369
Rv2459	1.61	7.83	0.0111	0.205
Rv1371	1.6	6.37	0.0123	0.225
Rv3130c	1.6	4.54	0.0138	0.235
Rv3797	1.59	6.79	0.0127	0.228
Rv1681	1.59	6	0.0128	0.228
Rv2669	1.59	4.18	0.0149	0.248
Rv3111	1.59	2.77	0.0204	0.3
Rv0276	1.58	9.22	0.0128	0.228
Rv2525c	1.58	7.22	0.0131	0.228
Rv0305c	1.58	7.4	0.0131	0.228
Rv2123	1.58	3.53	0.0178	0.275
Rv2243	1.57	10.3	0.0132	0.228
Rv3169	1.57	6.9	0.0136	0.233
Rv3825c	1.56	11	0.0139	0.235
Rv0872c	1.56	8.38	0.014	0.236
Rv1075c	1.56	4.95	0.0153	0.252
Rv0174	1.55	10.3	0.0145	0.243
Rv3866	1.55	9.82	0.0145	0.243
Rv0354c	1.55	4.23	0.0166	0.263
Rv2347c	1.54	9.56	0.015	0.248
Rv2864c	1.54	7.56	0.0155	0.253
Rv1478	1.54	6.98	0.0156	0.253
Rv3767c	1.54	6.26	0.0156	0.253
Rv1970	1.54	3.41	0.0209	0.303
Rv3162c	1.54	2.85	0.0224	0.317
Rv0374c	1.54	2	0.0348	0.388
Rv2484c	1.53	8.5	0.0154	0.253
Rv0516c	1.53	7.7	0.016	0.255
Rv1230c	1.53	7.89	0.016	0.255
Rv0263c	1.52	5.53	0.0172	0.27
Rv1971	1.52	4.22	0.0192	0.289
Rv1686c	1.51	4.98	0.0186	0.283
Rv1926c	1.5	7.74	0.0176	0.275
Rv3478	1.5	10.8	0.0176	0.275
Rv2721c	1.49	9.38	0.0186	0.283
Rv1954A	1.49	7.18	0.0186	0.283
Rv0208c	1.49	6.77	0.0192	0.289
Rv2003c	1.49	4.12	0.0221	0.315
Rv1670	1.49	3.04	0.0282	0.362
Rv2316	1.49	2.68	0.0295	0.366
Rv3168	1.48	5.84	0.0203	0.299
Rv1284	1.47	6.8	0.0205	0.3
Rv2137c	1.47	7.88	0.0206	0.301
Rv2804c	1.47	1.12	0.0652	0.542
Rv3823c	1.46	9.14	0.0209	0.303
Rv2350c	1.46	8.31	0.021	0.303
Rv1184c	1.46	7.04	0.0213	0.305
Rv0375c	1.46	2.93	0.0299	0.367
Rv3822	1.45	8.62	0.022	0.314
Rv3857c	1.45	6.32	0.0224	0.317
Rv0852	1.45	5.17	0.0237	0.327
Rv1190	1.45	3.52	0.0282	0.362
Rv2816c	1.45	3.24	0.0295	0.366
Rv0372c	1.45	2.12	0.0409	0.416
Rv3230c	1.44	6.95	0.0228	0.32
Rv1975	1.44	3.17	0.0307	0.369
Rv3327	1.44	3.25	0.031	0.37
Rv3175	1.44	2.91	0.0322	0.377
Rv2348c	1.43	9.74	0.0237	0.327
Rv2601	1.43	5.02	0.0254	0.343
Rv2990c	1.42	8.3	0.0247	0.336
Rv3237c	1.42	5.92	0.026	0.347
Rv2961	1.42	2.62	0.0387	0.409
Rv3500c	1.41	5.82	0.0272	0.355
Rv0915c	1.41	4.26	0.0298	0.367
Rv1999c	1.41	2.38	0.0458	0.436
Rv3477	1.4	9.25	0.0263	0.349
Rv0481c	1.4	6.68	0.0267	0.354
Rv2075c	1.39	5.96	0.0287	0.364
Rv2668	1.39	4.72	0.0308	0.369
Rv1987	1.38	7.54	0.0286	0.364
Rv1270c	1.38	8.04	0.0288	0.364
Rv1690	1.38	6.41	0.0292	0.366
Rv0981	1.38	6.51	0.0295	0.366
Rv0738	1.38	5.66	0.0298	0.367
Rv2351c	1.37	7.07	0.0302	0.369
Rv3700c	1.37	5.63	0.0313	0.371
Rv3760	1.37	5.55	0.032	0.375
Rv2059	1.37	4.94	0.0327	0.377
G2	1.37	3.18	0.0403	0.415
Rv2346c	1.36	10	0.0307	0.369
Rv2187	1.36	9.09	0.0307	0.369
Rv3390	1.36	7.65	0.0309	0.369
Rv1904	1.36	8.39	0.0317	0.373
Rv0157A	1.36	5.5	0.0328	0.377
Rv3164c	1.35	5.12	0.0348	0.388
Rv3108	1.35	2.08	0.061	0.522
Rv3312c	1.34	5.88	0.0346	0.388
mcr11	1.34	5.19	0.0353	0.39
Rv1986	1.34	4.81	0.0357	0.392
Rv0653c	1.34	3.97	0.0395	0.413
Rv2483c	1.33	8.57	0.0347	0.388
Rv1425	1.33	7.36	0.0354	0.39
Rv3711c	1.33	7.66	0.0354	0.39
Rv1268c	1.33	5.08	0.0373	0.402
Rv1316c	1.33	5.3	0.0375	0.402
Rv3529c	1.33	4.21	0.0407	0.416
Rv0373c	1.32	5.54	0.0386	0.409
Rv3059	1.31	7.97	0.0376	0.402
Rv3491	1.31	7.64	0.0382	0.406
Rv0273c	1.31	6.12	0.0389	0.41
Rv3508	1.31	5.31	0.0408	0.416
Rv3165c	1.31	3.06	0.0519	0.478
Rv3494c	1.3	7.82	0.0391	0.41
Rv3431c	1.3	6.18	0.0398	0.415
Rv3444c	1.3	2.26	0.0657	0.544
Rv2245	1.29	11.9	0.0401	0.415
Rv3880c	1.29	7.83	0.0402	0.415
Rv0755A	1.29	7	0.0418	0.419
Rv1967	1.29	2.57	0.0595	0.512
Rv0677c	1.28	8.69	0.0422	0.422
Rv3849	1.28	8.23	0.0423	0.423
Rv1834	1.28	4.98	0.0459	0.436
Rv1368	1.27	7.91	0.0434	0.427
Rv2129c	1.27	7.24	0.0435	0.427
Rv0696	1.27	7.06	0.0438	0.43
Rv1477	1.27	8.8	0.0442	0.431
Rv1753c	1.27	6.32	0.0443	0.431
Rv1179c	1.27	6.64	0.0444	0.431
Rv2681	1.27	7.01	0.0446	0.431
Rv1816	1.27	6.43	0.045	0.433
Rv0827c	1.27	3.48	0.0537	0.487
Rv2268c	1.26	4.99	0.0481	0.452
Rv2469c	1.26	5.26	0.0483	0.453
Rv1453	1.25	5.61	0.0492	0.457
Rv2369c	1.25	1.45	0.0971	0.654
Rv0233	1.24	6.76	0.0487	0.454
Rv3338	1.24	4.69	0.0543	0.49
Rv2244	1.23	10.9	0.0506	0.469
Rv0320	1.23	4.51	0.0547	0.49
Rv3136A	1.23	4.76	0.0555	0.493
Rv2261c	1.23	3.08	0.065	0.541
Rv1051c	1.23	1.49	0.106	0.672
Rv3638	1.23	0.969	0.131	0.725
Rv1883c	1.22	7.31	0.0523	0.479
Rv3867	1.22	9.46	0.0525	0.479
Rv1965	1.22	3.18	0.0673	0.549
Rv1930c	1.22	2.03	0.0897	0.634
Rv3414c	1.21	7.64	0.0539	0.487
Rv1809	1.21	7.93	0.0543	0.49
Rv1646	1.21	7.06	0.0548	0.491
Rv1680	1.21	5.65	0.0564	0.497
Rv2253	1.21	5.22	0.0571	0.499
Rv0132c	1.21	4.46	0.0588	0.508
Rv3871	1.2	9.67	0.0552	0.492
Rv3144c	1.2	8.42	0.0558	0.493
Rv3881c	1.2	10.6	0.0567	0.499
Rv2158c	1.2	8.68	0.057	0.499
Rv3512	1.2	3.27	0.0694	0.557
Rv0883c	1.19	8.69	0.0585	0.506
Rv2225	1.18	8.34	0.0614	0.523
Rv3705A	1.18	6.28	0.0623	0.526
Rv1813c	1.18	4.16	0.0687	0.553
Rv2823c	1.17	6.6	0.0633	0.533
Rv1444c	1.17	5.71	0.0644	0.538
Rv1672c	1.17	5.73	0.0656	0.544
Rv2986c	1.16	10.7	0.0635	0.534
Rv1394c	1.16	6.12	0.067	0.549
Rv3691	1.16	5.97	0.0675	0.549
Rv3530c	1.16	4.42	0.0714	0.568
Rv2600	1.16	4.24	0.0716	0.568
Rv1768	1.15	6.88	0.0677	0.55
Rv2771c	1.15	6.25	0.0681	0.552
Rv2004c	1.15	5.62	0.0684	0.553
Rv0786c	1.15	4.76	0.0733	0.579
Rv0388c	1.15	4.44	0.0747	0.584
Rv0368c	1.15	3.08	0.0821	0.617
Rv2482c	1.14	8.58	0.0702	0.562
Rv0142	1.14	5.79	0.0711	0.567
Rv3733c	1.14	6.33	0.0717	0.568
Rv1964	1.13	4.23	0.0806	0.616
Rv2667	1.13	2.63	0.1	0.661
Rv1735c	1.13	1.05	0.178	0.807
Rv3870	1.12	10.6	0.0746	0.584
Rv1679	1.12	6.53	0.0748	0.584
Rv2731	1.12	7.04	0.0758	0.59
Rv2023A	1.12	5.83	0.0782	0.605
Rv3286c	1.12	5.08	0.0804	0.615
Rv1129c	1.12	3.39	0.0893	0.634
Rv1733c	1.12	1.63	0.135	0.735
Rv1997	1.11	3.89	0.088	0.633
Rv0678	1.1	8.14	0.0785	0.606
Rv3811	1.1	9.5	0.0803	0.615
Rv3495c	1.1	7.6	0.0809	0.616
Rv1774	1.1	6.01	0.0829	0.62
Rv0076c	1.1	4.8	0.0841	0.622
Rv2765	1.1	4.73	0.0847	0.622
Rv3868	1.09	10.7	0.0811	0.616
Rv0270	1.09	9.4	0.0814	0.616
Rv2822c	1.09	4.46	0.09	0.634
Rv3113	1.09	2.48	0.119	0.698
Rv2247	1.08	10.5	0.0838	0.622
Rv2246	1.08	11	0.0842	0.622
Rv1880c	1.08	8.32	0.0842	0.622
Rv0424c	1.08	6.76	0.0861	0.628
Rv3705c	1.08	6.82	0.0863	0.628
Rv0131c	1.08	6.52	0.0875	0.632
Rv2262c	1.08	4.62	0.0919	0.638
Rv3082c	1.08	4.47	0.0924	0.638
Rv3125c	1.08	3.49	0.102	0.662
Rv3057c	1.07	6.82	0.0883	0.634
Rv3058c	1.07	7.94	0.0895	0.634
Rv1868	1.07	7.07	0.0901	0.634
Rv3146	1.07	6.58	0.0905	0.634
Rv1347c	1.07	5.31	0.0937	0.642
Rv3163c	1.07	4.72	0.096	0.65
Rv2817c	1.07	3.96	0.0989	0.659
Rv0380c	1.07	3.64	0.101	0.661
Rv3879c	1.06	11.1	0.0893	0.634
rnpB	1.06	13.3	0.0909	0.634
Rv2873	1.06	6.86	0.0912	0.634
Rv0897c	1.06	5.64	0.0941	0.642
Rv3839	1.06	4.02	0.101	0.661
Rv3391	1.05	6.47	0.0955	0.649
Rv3046c	1.05	5.5	0.0955	0.649
Rv2037c	1.05	5.23	0.0977	0.655
Rv2599	1.05	4.72	0.099	0.659
Rv1685c	1.05	4.63	0.0994	0.661
Rv1228	1.05	4.29	0.101	0.661
Rv0376c	1.05	4.47	0.102	0.662
Rv1145	1.05	4.52	0.102	0.662
Rv1697	1.04	9.08	0.0966	0.652
Rv0293c	1.04	6.97	0.0974	0.654
Rv0456c	1.04	5.6	0.0997	0.661
Rv2267c	1.04	5.54	0.101	0.661
Rv0523c	1.04	5.41	0.101	0.661
Rv0264c	1.04	5.68	0.102	0.662
Rv1432	1.04	4.27	0.105	0.668
Rv0593	1.04	3.91	0.11	0.673
Rv1152	1.03	6.59	0.101	0.662
Rv3209	1.03	7.26	0.102	0.662
Rv2119	1.03	5.73	0.104	0.662
Rv0232	1.03	5.71	0.104	0.664
Rv2598	1.03	4.7	0.107	0.672
Rv3525c	1.03	4.55	0.108	0.673
Rv1541c	1.03	4.75	0.109	0.673
Rv2026c	1.03	4.4	0.111	0.678
Rv1134	1.03	2.62	0.133	0.732
Rv3496c	1.02	8	0.103	0.662
Rv2115c	1.02	9.59	0.103	0.662
Rv0522	1.02	6.09	0.105	0.669
Rv2286c	1.02	5.36	0.109	0.673
Rv3127	1.02	5.02	0.11	0.673
Rv3752c	1.02	3.62	0.119	0.698
Rv0602c	1.02	2.33	0.132	0.729
Rv1808	1.01	6.46	0.107	0.672
Rv3432c	1.01	6.34	0.108	0.673
Rv3330	1.01	7.79	0.109	0.673
Rv1663	1.01	5.65	0.109	0.673
Rv1189	1.01	3.28	0.128	0.721
Rv1482c	1.01	2.51	0.135	0.736
Rv1660	1	7.03	0.111	0.678
Rv3476c	1	6.31	0.112	0.68
Rv2058c	1	2.32	0.139	0.743
Rv3023c	1	1.05	0.198	0.835
Rv3433c	0.997	5.55	0.115	0.688
Rv2824c	0.995	4.31	0.122	0.704
Rv0672	0.994	8.01	0.113	0.682
Rv0580c	0.994	6.31	0.115	0.686
Rv3080c	0.992	6.14	0.115	0.688
Rv0381c	0.989	5.16	0.12	0.698
Rv1435c	0.987	6.91	0.116	0.689
Rv2385	0.986	4.77	0.122	0.704
Rv2833c	0.982	3.83	0.133	0.732
Rv0397	0.982	1.1	0.214	0.858
Rv0993	0.981	7.45	0.118	0.695
Rv0348	0.981	5.97	0.119	0.698
Rv0943c	0.981	2.39	0.157	0.774
Rv0344c	0.978	6.26	0.12	0.698
Rv3541c	0.978	3.15	0.145	0.753
Rv0942	0.978	2.24	0.162	0.777
Rv2832c	0.976	4.02	0.13	0.725
Rv2147c	0.974	9.6	0.119	0.698
Rv0355c	0.972	8.69	0.12	0.698
Rv3098c	0.966	3.91	0.137	0.738
Rv3179	0.965	5.35	0.128	0.721
Rv3692	0.962	7.85	0.124	0.716
Rv0292	0.961	8.28	0.125	0.716
Rv0268c	0.961	8.16	0.125	0.716
Rv2409c	0.959	6.77	0.126	0.721
Rv2303c	0.959	4.58	0.135	0.734
Rv2045c	0.956	7.27	0.127	0.721
Rv0630c	0.954	5.87	0.13	0.725
Rv0397A	0.953	5.5	0.132	0.729
Rv0995	0.952	6.25	0.13	0.725
Rv1431	0.95	6.19	0.131	0.725
Rv3753c	0.948	6.68	0.131	0.725
Rv0448c	0.947	3.16	0.153	0.767
Rv3854c	0.946	7.38	0.131	0.725
Rv3492c	0.945	6.95	0.132	0.728
Rv3079c	0.945	4.85	0.137	0.738
Rv2570	0.943	3.79	0.147	0.757
alaV	0.942	3.43	0.152	0.766
Rv3238c	0.941	5.19	0.138	0.742
Rv2624c	0.941	2.36	0.173	0.797
Rv0675	0.937	5.97	0.137	0.738
Rv3689	0.935	7.9	0.135	0.735
Rv0854	0.935	6.53	0.137	0.738
Rv2488c	0.933	6.71	0.137	0.738
Rv1199c	0.933	1.56	0.21	0.855
Rv2151c	0.932	6.81	0.137	0.738
Rv0329c	0.931	2.97	0.164	0.779
Rv0673	0.93	6.07	0.14	0.744
Rv0648	0.928	6.66	0.14	0.744
Rv2740	0.926	6.04	0.141	0.744
Rv1727	0.926	2.06	0.199	0.835
Rv1977	0.924	6.14	0.142	0.749
Rv3498c	0.923	7.13	0.141	0.744
Rv0650	0.923	3.1	0.168	0.786
Rv1566c	0.922	7.66	0.141	0.744
Rv3729	0.922	7.38	0.141	0.744
Rv0727c	0.922	4.1	0.154	0.767
Rv0801	0.919	5.68	0.145	0.753
Rv2914c	0.913	6.94	0.145	0.753
Rv1918c	0.912	8.08	0.145	0.753
Rv2386c	0.912	5.92	0.147	0.757
Rv3387	0.911	4.95	0.151	0.765
Rv1881c	0.91	6.09	0.149	0.758
Rv3655c	0.91	3.04	0.17	0.791
Rv3863	0.909	9.53	0.145	0.753
Rv3235	0.907	5.26	0.151	0.765
Rv1372	0.906	5.64	0.151	0.765
Rv3110	0.906	3.06	0.174	0.798
Rv3331	0.905	7.14	0.148	0.758
Rv3142c	0.905	7.04	0.149	0.758
Rv3698	0.904	4.87	0.155	0.769
Rv3587c	0.903	9.05	0.148	0.758
Rv0129c	0.902	10.1	0.148	0.758
Rv2964	0.9	5.57	0.154	0.767
Rv2821c	0.9	5.67	0.154	0.767
Rv0474	0.895	5.94	0.156	0.771
Rv0307c	0.895	4.78	0.16	0.774
Rv2578c	0.895	3.66	0.168	0.787
Rv2353c	0.893	9.26	0.152	0.767
Rv2375	0.893	5.16	0.158	0.774
Rv3878	0.892	9.18	0.153	0.767
Rv0679c	0.888	6.68	0.157	0.774
Rv3497c	0.887	7.62	0.156	0.772
Rv3527	0.887	5.19	0.162	0.776
Rv1470	0.885	5.86	0.16	0.775
Rv3659c	0.885	2.78	0.196	0.835
Rv0855	0.884	6.85	0.158	0.774
Rv0349	0.882	6.55	0.16	0.775
Rv0916c	0.882	2.4	0.209	0.855
Rv0377	0.881	4.83	0.166	0.784
Rv3158	0.88	8.36	0.159	0.774
Rv3499c	0.88	8.04	0.159	0.774
Rv0939	0.88	7.66	0.159	0.774
Rv3156	0.879	9.01	0.159	0.774
Rv0825c	0.879	5.98	0.162	0.776
Rv1138c	0.878	4.55	0.169	0.79
Rv1266c	0.877	7.54	0.161	0.775
Rv3762c	0.877	7.16	0.161	0.776
Rv0680c	0.877	6.35	0.163	0.777
Rv1725c	0.877	4.08	0.175	0.798
Rv3862c	0.876	9.18	0.161	0.775
Rv0728c	0.875	4.09	0.177	0.802
Rv1632c	0.874	7.09	0.163	0.777
Rv2800	0.874	6.96	0.163	0.777
Rv2825c	0.874	4.76	0.168	0.786
Rv2307B	0.874	3.67	0.18	0.815
Rv1920	0.873	6.3	0.165	0.782
ssr	0.87	16.3	0.163	0.777
Rv2650c	0.867	4.8	0.173	0.797
Rv0387c	0.867	3.4	0.189	0.829
Rv0695	0.866	6.79	0.167	0.785
Rv1671	0.866	2.98	0.199	0.835
Rv0267	0.864	2.56	0.198	0.835
Rv3514	0.863	3.51	0.183	0.818
Rv1675c	0.863	3.67	0.187	0.824
Rv3145	0.861	7.13	0.169	0.789
Rv2524c	0.86	12.7	0.168	0.786
Rv2984	0.858	8.5	0.169	0.79
Rv1664	0.858	6.35	0.172	0.796
Rv3149	0.857	7.3	0.171	0.793
Rv0251c	0.856	6.85	0.172	0.796
Rv1939	0.856	1.84	0.254	0.91
Rv3394c	0.854	4.03	0.183	0.818
Rv3693	0.853	6.57	0.174	0.798
Rv2056c	0.853	0.891	0.303	0.945
Rv1213	0.852	6.55	0.175	0.798
Rv2223c	0.847	7.84	0.175	0.799
Rv3717	0.847	6.91	0.176	0.801
Rv3297	0.845	5.06	0.182	0.817
Rv0078	0.845	4.84	0.184	0.819
Rv3341	0.842	7.51	0.178	0.807
Rv2117	0.841	2.27	0.221	0.865
Rv2370c	0.839	6.08	0.182	0.818
Rv2913c	0.839	5.76	0.183	0.818
Rv0982	0.835	7.88	0.182	0.817
Rv0411c	0.835	7.59	0.182	0.817
Rv2985	0.833	6.15	0.185	0.82
Rv0216	0.833	5.77	0.186	0.822
Rv2834c	0.833	3.06	0.215	0.858
Rv0271c	0.829	8.33	0.184	0.82
Rv2664	0.828	4.29	0.197	0.835
Rv1739c	0.827	4.62	0.195	0.835
Rv3337	0.827	1.96	0.253	0.91
Rv2311	0.824	3.68	0.203	0.844
Rv2395B	0.823	8.12	0.187	0.826
Rv0835	0.823	5.92	0.19	0.829
Rv1833c	0.823	5.87	0.191	0.83
Rv0258c	0.823	3.77	0.206	0.85
Rv1050	0.823	3.6	0.21	0.855
Rv2302	0.822	7.98	0.188	0.828
Rv0807	0.821	3.78	0.205	0.85
Rv2437	0.821	2.36	0.249	0.907
Rv3296	0.819	7.25	0.191	0.829
Rv0275c	0.819	6.9	0.191	0.829
Rv1698	0.818	7.52	0.19	0.829
Rv2006	0.818	6.48	0.192	0.832
Rv1988	0.817	6.81	0.192	0.832
Rv1373	0.817	6.35	0.193	0.833
Rv1267c	0.817	5.72	0.195	0.835
Rv3702c	0.814	5.54	0.197	0.835
Rv2169c	0.813	6.79	0.194	0.834
Rv0412c	0.812	8.32	0.193	0.833
Rv0116c	0.809	6.3	0.198	0.835
Rv3332	0.809	5.73	0.199	0.835
Rv2927c	0.808	8.51	0.195	0.835
Rv3493c	0.808	7.29	0.196	0.835
Rv2023c	0.808	4.41	0.207	0.85
Rv0994	0.807	7.66	0.196	0.835
Rv0500A	0.807	6.3	0.198	0.835
Rv2710	0.806	10.3	0.196	0.835
Rv2092c	0.806	7.81	0.197	0.835
Rv3007c	0.804	4.78	0.206	0.85
Rv3622c	0.804	1.57	0.308	0.949
Rv0603	0.803	2.08	0.252	0.91
Rv3157	0.802	8.31	0.198	0.835
Rv0846c	0.802	5.54	0.204	0.847
Rv0410c	0.8	8.82	0.199	0.836
Rv2095c	0.8	6.22	0.203	0.844
Rv3345c	0.798	3.62	0.219	0.865
Rv0262c	0.796	5.96	0.205	0.849
Rv0297	0.795	7.23	0.203	0.844
Rv0261c	0.793	3.43	0.229	0.878
Rv2874	0.792	5.5	0.21	0.855
Rv1945	0.792	4.11	0.218	0.865
Rv0347	0.79	7.05	0.207	0.85
Rv3112	0.788	2.01	0.286	0.931
Rv3540c	0.786	4.75	0.217	0.865
Rv3150	0.785	8.26	0.208	0.855
Rv3619c	0.784	3.54	0.227	0.876
Rv2164c	0.783	7.34	0.21	0.855
Rv2410c	0.783	7.05	0.211	0.856
Rv3437	0.783	4.72	0.219	0.865
Rv3785	0.782	6.78	0.211	0.856
Rv2891	0.782	1.87	0.28	0.929
Rv2052c	0.781	7.35	0.211	0.856
Rv3170	0.781	5.81	0.214	0.858
Rv2053c	0.78	6.71	0.213	0.857
Rv3107c	0.778	7.42	0.213	0.858
Rv3152	0.777	8.39	0.213	0.857
Rv3406	0.775	4.13	0.228	0.877
Rv2737A	0.774	1.51	0.318	0.953
Rv3198c	0.773	7.95	0.216	0.86
Rv2663	0.771	3.61	0.236	0.893
Rv0851c	0.77	4.72	0.227	0.875
Rv2005c	0.769	5.51	0.222	0.866
Rv0997	0.768	6.26	0.22	0.865
Rv2560	0.766	6.87	0.221	0.865
Rv0839	0.766	6.39	0.221	0.865
Rv0289	0.765	10.2	0.22	0.865
Rv0179c	0.765	8.5	0.22	0.865
Rv3147	0.764	7.3	0.221	0.865
Rv2378c	0.764	6.02	0.224	0.87
Rv0121c	0.762	4.48	0.233	0.885
Rv1773c	0.761	4.55	0.232	0.885
Rv2658c	0.761	4.01	0.241	0.897
Rv3531c	0.76	4.83	0.233	0.885
Rv0425c	0.758	10.1	0.224	0.87
Rv3246c	0.757	9.29	0.224	0.87
Rv2819c	0.757	6.36	0.226	0.875
Rv3895c	0.756	6.26	0.228	0.877
Rv1931c	0.755	3.96	0.243	0.9
Rv2657c	0.755	3.59	0.247	0.905
Rv0601c	0.754	2.19	0.271	0.919
Rv3342	0.752	6.97	0.229	0.878
Rv1186c	0.75	4.86	0.236	0.893
Rv0160c	0.749	3.04	0.259	0.912
Rv0661c	0.749	2.51	0.268	0.919
Rv2301	0.748	7.95	0.23	0.88
Rv3314c	0.745	4.65	0.244	0.9
Rv0118c	0.744	6.22	0.236	0.892
Rv2036	0.742	5.22	0.239	0.895
Rv0193c	0.742	5.4	0.24	0.895
Rv2743c	0.739	7.77	0.236	0.893
Rv1653	0.739	6.24	0.239	0.894
Rv1882c	0.737	6.98	0.238	0.893
Rv3473c	0.737	5.22	0.243	0.9
Rv2747	0.737	4.78	0.249	0.907
Rv0107c	0.736	9.81	0.237	0.893
Rv3153	0.736	7.99	0.238	0.893
Rv2625c	0.736	2.94	0.265	0.919
Rv0392c	0.735	7.09	0.239	0.895
Rv3201c	0.735	5.43	0.245	0.901
Rv1620c	0.734	5.22	0.246	0.902
Rv2324	0.734	4.38	0.249	0.907
Rv0980c	0.734	1.49	0.342	0.957
Rv3676	0.732	9.33	0.24	0.895
Rv2318	0.731	4.32	0.256	0.912
Rv2653c	0.731	1.77	0.323	0.953
Rv2339	0.73	8.33	0.242	0.897
Rv3690	0.73	6.24	0.244	0.9
Rv2307D	0.728	5.12	0.252	0.91
Rv2623	0.728	4.17	0.26	0.914
Rv0290	0.727	9.64	0.243	0.9
Rv2136c	0.725	7.15	0.246	0.903
Rv0560c	0.723	5.55	0.252	0.91
Rv0912	0.723	4.6	0.259	0.912
Rv1935c	0.723	2.68	0.296	0.937
Rv0877	0.718	8.37	0.249	0.907
Rv0426c	0.718	8.39	0.249	0.907
Rv2175c	0.718	5.6	0.254	0.91
Rv0938	0.717	7.6	0.251	0.91
Rv0573c	0.715	4.07	0.267	0.919
Rv1352	0.713	6.39	0.254	0.91
Rv2153c	0.713	6.59	0.255	0.911
Rv3151	0.711	9.51	0.254	0.91
Rv2987c	0.71	7.38	0.255	0.911
Rv0856	0.71	7.17	0.255	0.911
Rv2481c	0.709	2.9	0.299	0.941
Rv0064	0.708	8.01	0.256	0.912
Rv1731	0.708	7.49	0.256	0.912
Rv3773c	0.708	5.07	0.262	0.915
Rv3310	0.707	6.85	0.258	0.912
Rv0505c	0.706	7.95	0.257	0.912
Rv2693c	0.706	5.95	0.261	0.915
Rv2866	0.705	3.43	0.281	0.93
Rv2573	0.704	3.93	0.277	0.927
Rv2340c	0.702	6.15	0.263	0.918
Rv2248	0.701	7.42	0.261	0.915
Rv1656	0.7	4.77	0.269	0.919
Rv3166c	0.7	4.59	0.273	0.923
Rv3869	0.699	9.03	0.261	0.915
Rv0629c	0.699	5.53	0.266	0.919
Rv2634c	0.698	5.44	0.269	0.919
Rv1992c	0.698	3.4	0.292	0.937
Rv2028c	0.698	2.41	0.325	0.953
Rv2383c	0.695	8.02	0.265	0.919
Rv3701c	0.694	6.76	0.267	0.919
Rv1163	0.692	6.35	0.269	0.919
Rv1059	0.691	6.63	0.269	0.919
Rv2818c	0.691	6.06	0.271	0.919
Rv2165c	0.689	6.86	0.271	0.919
Rv2799	0.688	6.62	0.271	0.919
Rv2507	0.686	7.82	0.271	0.919
Rv3008	0.684	5.64	0.278	0.927
Rv2545	0.684	1.55	0.355	0.961
Rv3632	0.683	5.69	0.277	0.927
Rv3876	0.682	10	0.273	0.923
Rv0857	0.682	6.37	0.276	0.927
Rv1279	0.681	7.74	0.275	0.926
Rv1117	0.68	7.96	0.275	0.926
Rv0862c	0.679	6.59	0.278	0.927
Rv0274	0.679	5.7	0.28	0.929
Rv1736c	0.679	4.55	0.285	0.931
Rv1802	0.678	4.03	0.291	0.937
Rv0853c	0.677	6.98	0.279	0.928
Rv1737c	0.677	3.67	0.296	0.937
Rv2642	0.677	3.67	0.296	0.937
Rv1724c	0.676	4.39	0.291	0.937
Rv0866	0.676	3.68	0.298	0.941
Rv1433	0.675	6.02	0.282	0.931
Rv1654	0.675	5.45	0.285	0.931
Rv1990c	0.673	4.37	0.296	0.937
Rv3148	0.672	8.69	0.28	0.929
Rv0834c	0.672	6.38	0.284	0.931
Rv1624c	0.672	5.68	0.285	0.931
Rv0713	0.671	7.82	0.281	0.93
Rv0291	0.67	9.47	0.282	0.93
Rv1142c	0.669	6.79	0.284	0.931
Rv0631c	0.669	6.5	0.285	0.931
Rv2773c	0.668	6.84	0.285	0.931
Rv1765A	0.667	2.27	0.352	0.961
Rv0287	0.666	9.34	0.285	0.931
Rv0674	0.666	5.54	0.291	0.937
Rv2828c	0.664	2.88	0.326	0.953
Rv1363c	0.663	7.73	0.287	0.934
Rv0031	0.663	4.03	0.304	0.945
Rv0968	0.662	5.63	0.293	0.937
Rv1245c	0.661	6.56	0.291	0.937
Rv3504	0.661	5.01	0.296	0.937
Rv1062	0.661	3.91	0.312	0.949
Rv3891c	0.659	8.68	0.29	0.937
Rv3640c	0.658	2.77	0.34	0.957
Rv3386	0.657	4.53	0.307	0.947
Rv0913c	0.656	7.95	0.292	0.937
Rv2884	0.654	5.12	0.303	0.945
Rv0758	0.653	8.13	0.294	0.937
Rv0937c	0.652	6.68	0.297	0.938
Rv0384c	0.65	8.56	0.296	0.937
Rv2046	0.65	6.35	0.299	0.941
Rv3507	0.649	5.98	0.301	0.943
Rv0039c	0.647	5.52	0.305	0.945
Rv3566A	0.646	3.35	0.328	0.953
Rv3853	0.645	7.31	0.301	0.943
Rv1742	0.644	4.61	0.313	0.949
Rv0628c	0.642	6.53	0.305	0.945
Rv2762c	0.642	3.94	0.325	0.953
Rv1691	0.641	5.62	0.309	0.949
Rv2848c	0.641	5.38	0.31	0.949
Rv3788	0.64	6.39	0.307	0.947
Rv2266	0.638	6.01	0.309	0.949
Rv2998A	0.638	1.6	0.404	0.987
Rv0914c	0.637	7.06	0.307	0.948
Rv1137c	0.635	2.04	0.38	0.972
Rv2411c	0.634	7.99	0.309	0.949
Rv3202c	0.633	5.54	0.314	0.95
Rv1519	0.633	3.86	0.326	0.953
Rv3333c	0.632	2.88	0.346	0.957
Rv2296	0.631	7.13	0.312	0.949
Rv3654c	0.631	2.89	0.341	0.957
Rv3848	0.63	5.97	0.316	0.953
Rv2780	0.629	6.88	0.314	0.949
Rv3334	0.629	6.12	0.316	0.953
Rv0288	0.628	9.15	0.313	0.949
Rv2567	0.628	8.07	0.313	0.949
Rv1937	0.628	5.07	0.32	0.953
Rv0345	0.628	5.11	0.322	0.953
Rv2365c	0.628	4.36	0.328	0.953
Rv3154	0.625	7.32	0.317	0.953
Rv3254	0.624	6.58	0.318	0.953
Rv1402	0.623	5.67	0.322	0.953
Rv3155	0.623	5.31	0.324	0.953
Rv0235c	0.623	4.19	0.336	0.955
Rv1625c	0.622	7.05	0.319	0.953
Rv2772c	0.622	6	0.321	0.953
Rv0194	0.621	4.86	0.328	0.953
Rv1872c	0.62	11.5	0.319	0.953
Rv3242c	0.62	4.62	0.331	0.954
Rv2680	0.618	7.49	0.322	0.953
Rv3636	0.618	5.89	0.324	0.953
Rv2163c	0.617	8.3	0.321	0.953
Rv0941c	0.617	6.24	0.325	0.953
Rv1938	0.616	3.29	0.342	0.957
Rv1860	0.615	7.8	0.324	0.953
Rv1989c	0.615	5.75	0.328	0.953
Rv1351	0.615	4.54	0.333	0.955
Rv0592	0.614	3.9	0.341	0.957
Rv3005c	0.613	8.7	0.325	0.953
Rv2114	0.612	7.91	0.326	0.953
Rv0506	0.612	7.59	0.326	0.953
Rv3236c	0.612	6.8	0.327	0.953
Rv2027c	0.611	6.16	0.329	0.953
Rv2761c	0.611	5.83	0.33	0.953
Rv3703c	0.611	6.27	0.33	0.953
Rv2307A	0.611	2.69	0.369	0.965
Rv3299c	0.61	8.66	0.327	0.953
Rv3856c	0.61	7.48	0.328	0.953
Rv1657	0.61	3.38	0.353	0.961
Rv1908c	0.609	10.8	0.327	0.953
Rv2457c	0.608	11.3	0.328	0.953
Rv2152c	0.608	7.46	0.329	0.953
Rv0751c	0.608	5.46	0.335	0.955
Rv2458	0.608	4.81	0.34	0.957
Rv2371	0.607	3.02	0.369	0.965
Rv3267	0.606	9.09	0.33	0.953
Rv1364c	0.606	7.4	0.331	0.954
Rv3197	0.604	8.69	0.332	0.954
Rv0231	0.602	8.32	0.333	0.955
Rv3287c	0.602	5.59	0.338	0.956
Rv0594	0.602	5.37	0.34	0.957
Rv1743	0.601	7.56	0.335	0.955
Rv2719c	0.601	5.78	0.337	0.955
Rv2333c	0.601	6.2	0.338	0.955
Rv1064c	0.599	4.65	0.345	0.957
Rv1801	0.599	3.37	0.361	0.962
Rv2803	0.598	5.16	0.344	0.957
Rv3036c	0.597	6.66	0.339	0.957
Rv1531	0.597	5	0.345	0.957
Rv1940	0.595	3.24	0.366	0.965
Rv2748c	0.594	8.91	0.339	0.957
mcr15	0.592	5.52	0.346	0.957
Rv0918	0.592	3.29	0.369	0.965
Rv1562c	0.591	5.8	0.346	0.957
Rv1028c	0.59	4.92	0.353	0.961
Rv1488	0.589	8.41	0.344	0.957
Rv3732	0.589	6.46	0.346	0.957
Rv1146	0.588	5.6	0.35	0.961
Rv2309c	0.588	1.79	0.431	0.989
Rv3591c	0.587	4.26	0.36	0.962
Rv2256c	0.586	8.18	0.346	0.957
Rv1776c	0.586	3.63	0.371	0.965
Rv0574c	0.585	3.44	0.374	0.966
Rv1452c	0.585	1.86	0.427	0.989
Rv1522c	0.584	8.13	0.349	0.961
Rv1862	0.584	6.45	0.349	0.961
Rv1159A	0.584	6.05	0.352	0.961
Rv0875c	0.584	5.47	0.353	0.961
Rv1740	0.584	3.19	0.371	0.965
Rv2145c	0.583	10.3	0.348	0.961
Rv2687c	0.583	4.47	0.36	0.962
Rv2390c	0.583	4.07	0.367	0.965
Rv3778c	0.582	8.27	0.349	0.961
Rv3542c	0.582	4.23	0.367	0.965
Rv3735	0.579	5.52	0.357	0.962
Rv3704c	0.577	7.32	0.354	0.961
Rv0188	0.575	6.75	0.357	0.962
Rv3204	0.574	4.45	0.371	0.965
Rv1947	0.572	5.09	0.367	0.965
Rv1206	0.571	7.74	0.36	0.962
Rv0285	0.571	6.85	0.36	0.962
Rv3745c	0.571	5.2	0.365	0.965
Rv2384	0.57	5.55	0.364	0.965
Rv0569	0.569	5.72	0.365	0.965
Rv2713	0.567	7.26	0.363	0.965
Rv3566c	0.567	5.33	0.37	0.965
Rv0967	0.563	6.83	0.367	0.965
Rv1362c	0.562	6.78	0.368	0.965
Rv1955	0.562	5.75	0.371	0.965
Rv3203	0.562	5.3	0.373	0.966
Rv3445c	0.562	3.06	0.397	0.985
Rv1426c	0.561	6.89	0.369	0.965
Rv2983	0.561	3.85	0.389	0.978
Rv2308	0.56	3.56	0.396	0.984
Rv0969	0.559	7.74	0.37	0.965
Rv3367	0.559	6.01	0.373	0.966
Rv1619	0.558	5.71	0.375	0.966
Rv0389	0.558	5.33	0.375	0.966
Rv2893	0.558	3.96	0.386	0.975
Rv0286	0.557	10.4	0.37	0.965
Rv2098c	0.556	2.71	0.423	0.989
Rv1377c	0.555	6.29	0.375	0.966
Rv0806c	0.554	6.52	0.376	0.966
Rv3447c	0.554	3.79	0.4	0.986
Rv1049	0.553	4.64	0.386	0.975
Rv3167c	0.552	2.91	0.424	0.989
Rv2694c	0.551	7.59	0.376	0.966
Rv0579	0.549	5.64	0.383	0.973
Rv0401	0.549	3.04	0.413	0.988
Rv0902c	0.547	7.56	0.38	0.972
Rv3231c	0.547	5.6	0.385	0.974
Rv2746c	0.547	5.32	0.386	0.975
Rv3171c	0.546	7.52	0.381	0.972
Rv0821c	0.546	7.61	0.381	0.972
Rv0600c	0.546	2.2	0.455	0.989
Rv3680	0.545	10.3	0.38	0.972
Rv2608	0.545	7.16	0.382	0.973
Rv1427c	0.544	7.34	0.383	0.973
Rv0386	0.542	7.99	0.384	0.973
Rv1252c	0.541	6.72	0.387	0.975
Rv3736	0.541	6.51	0.387	0.975
Rv1118c	0.541	5.5	0.39	0.978
Rv1499	0.541	2.5	0.421	0.989
Rv2380c	0.539	8.62	0.386	0.975
Rv1005c	0.539	5.29	0.393	0.981
Rv0385	0.539	5.26	0.394	0.981
Rv3679	0.537	10.5	0.387	0.975
Rv0144	0.536	8.73	0.388	0.976
Rv2820c	0.535	5.4	0.396	0.984
Rv0064A	0.534	4.17	0.408	0.988
Rv0283	0.533	9.49	0.391	0.98
Rv1829	0.532	7.67	0.393	0.981
Rv2682c	0.53	9.14	0.394	0.981
Rv2304c	0.53	3.7	0.416	0.988
Rv1147	0.53	3.62	0.424	0.989
Rv2033c	0.529	6.46	0.398	0.985
Rv2592c	0.526	6.47	0.4	0.986
Rv3300c	0.525	6.46	0.401	0.987
Rv2018	0.525	5.85	0.403	0.987
Rv3501c	0.524	6.21	0.403	0.987
Rv0313	0.523	7.67	0.401	0.987
Rv0959	0.521	6.88	0.404	0.987
Rv3543c	0.521	5.33	0.408	0.988
Rv0212c	0.521	4.84	0.41	0.988
Rv0789c	0.521	4.21	0.413	0.988
Rv1953	0.521	3.42	0.432	0.989
Rv0332	0.52	6.74	0.405	0.988
Rv2770c	0.52	6.17	0.406	0.988
Rv3637	0.52	1.94	0.477	0.989
Rv2763c	0.518	6.89	0.406	0.988
Rv0461	0.518	7.04	0.407	0.988
Rv1154c	0.518	5.04	0.411	0.988
Rv2706c	0.518	0.712	0.566	0.996
Rv1700	0.516	7.16	0.408	0.988
Rv1225c	0.516	4.54	0.415	0.988
Rv0874c	0.516	4.51	0.422	0.989
Rv0868c	0.513	6.14	0.412	0.988
Rv0901	0.513	6.15	0.413	0.988
Rv2055c	0.513	3.96	0.432	0.989
Rv1095	0.512	9.73	0.41	0.988
Rv2718c	0.511	6.7	0.413	0.988
Rv0794c	0.51	6.55	0.414	0.988
Rv3913	0.509	8.19	0.413	0.988
Rv1769	0.509	8.06	0.413	0.988
Rv2905	0.508	8.6	0.414	0.988
Rv2176	0.508	6.16	0.416	0.988
Rv0284	0.507	11.1	0.414	0.988
Rv3519	0.507	8.01	0.415	0.988
Rv3914	0.506	7.78	0.417	0.988
Rv0484c	0.505	6.49	0.419	0.989
Rv3756c	0.505	4.83	0.429	0.989
Rv3604c	0.503	7.23	0.42	0.989
Rv0230c	0.502	7.25	0.421	0.989
Rv1978	0.502	6.73	0.422	0.989
Rv1701	0.501	7.93	0.42	0.989
Rv3388	0.501	3.56	0.438	0.989
Rv2317	0.501	2.59	0.466	0.989
Rv1248c	0.5	10.5	0.42	0.989
Rv1563c	0.499	6.15	0.426	0.989
Rv1902c	0.499	5.53	0.43	0.989
Rv2381c	0.498	7.62	0.423	0.989
Rv0925c	0.498	7.77	0.423	0.989
Rv2745c	0.497	8.38	0.424	0.989
Rv2364c	0.496	6.36	0.428	0.989
Rv1888A	0.496	3.78	0.443	0.989
Rv1952	0.496	3.25	0.456	0.989
Rv2154c	0.495	7.84	0.427	0.989
Rv3547	0.495	7.19	0.427	0.989
Rv2730	0.495	2.2	0.475	0.989
Rv2652c	0.494	3.12	0.463	0.989
Rv2744c	0.493	9.33	0.427	0.989
Rv3208	0.493	7.56	0.428	0.989
Rv3518c	0.493	7.16	0.429	0.989
Rv1598c	0.493	5.94	0.432	0.989
Rv1990A	0.493	3.09	0.455	0.989
Rv1844c	0.492	7.95	0.429	0.989
Rv2994	0.492	6.74	0.43	0.989
Rv1330c	0.492	5.77	0.433	0.989
Rv0219	0.492	3.02	0.46	0.989
Rv2423	0.491	5.63	0.436	0.989
Rv3260c	0.49	9.16	0.43	0.989
Rv0202c	0.49	9.01	0.431	0.989
Rv2124c	0.489	9.62	0.431	0.989
Rv2035	0.489	4.64	0.441	0.989
Rv2865	0.488	3.8	0.457	0.989
Rv0204c	0.487	7.05	0.435	0.989
Rv3766	0.487	5.82	0.439	0.989
Rv0441c	0.487	5.07	0.44	0.989
Rv1335	0.487	4.57	0.446	0.989
Rv0755c	0.485	8.98	0.435	0.989
Rv1489	0.485	5.67	0.441	0.989
Rv2695	0.485	4.27	0.45	0.989
Rv3588c	0.483	7	0.439	0.989
Rv0979c	0.483	1.7	0.501	0.996
Rv3526	0.482	7.49	0.439	0.989
Rv3578	0.48	4.3	0.452	0.989
Rv1220c	0.479	6.69	0.443	0.989
Rv1022	0.479	6.78	0.443	0.989
Rv0612	0.479	3.45	0.465	0.989
Rv0077c	0.478	3.74	0.462	0.989
Rv3410c	0.477	6.95	0.445	0.989
Rv1652	0.477	5.29	0.45	0.989
Rv2405	0.476	6.37	0.447	0.989
Rv1434	0.476	3.69	0.471	0.989
Rv0222	0.475	6.01	0.448	0.989
Rv1961	0.475	3.64	0.475	0.989
Rv0070c	0.474	7.61	0.447	0.989
Rv1748	0.474	4.61	0.456	0.989
Rv3206c	0.472	8	0.448	0.989
Rv1424c	0.47	5.08	0.455	0.989
Rv3199c	0.469	6.53	0.453	0.989
Rv1277	0.468	6.85	0.454	0.989
Rv1871c	0.467	9.67	0.452	0.989
Rv3894c	0.466	8.69	0.453	0.989
Rv1678	0.466	7.06	0.455	0.989
Rv2038c	0.464	3.61	0.474	0.989
Rv0563	0.462	7.82	0.458	0.989
Rv1655	0.462	6.3	0.461	0.989
Rv0492A	0.462	3.77	0.479	0.99
Rv1699	0.461	9.72	0.457	0.989
Rv1845c	0.461	6.61	0.46	0.989
Rv3515c	0.461	6.24	0.461	0.989
Rv1401	0.461	5.68	0.461	0.989
Rv0159c	0.461	5.26	0.465	0.989
Rv2505c	0.461	5.26	0.465	0.989
Rv3226c	0.459	5.13	0.468	0.989
Rv1830	0.458	8.56	0.461	0.989
Rv2637	0.458	5.55	0.467	0.989
Rv2408	0.458	2.49	0.514	0.996
Rv0334	0.457	6.73	0.464	0.989
Rv0740	0.457	6.61	0.464	0.989
Rv2991	0.457	4.54	0.471	0.989
Rv0861c	0.456	6.9	0.465	0.989
Rv0417	0.456	5	0.47	0.989
Rv0415	0.455	5.25	0.47	0.989
Rv0808	0.454	8.39	0.465	0.989
Rv0207c	0.454	8.14	0.465	0.989
Rv2379c	0.453	7.98	0.466	0.989
Rv2091c	0.452	9.3	0.467	0.989
Rv0277A	0.452	7.52	0.467	0.989
Rv0507	0.451	8.03	0.468	0.989
Rv3190A	0.451	7.11	0.469	0.989
Rv0406c	0.451	5.41	0.473	0.989
Rv0346c	0.45	9.1	0.468	0.989
Rv0911	0.449	5.83	0.474	0.989
Rv2548	0.449	3.67	0.493	0.996
Rv2967c	0.448	8.77	0.471	0.989
Rv2579	0.448	6.41	0.474	0.989
Rv3449	0.448	3.47	0.488	0.996
Rv3302c	0.447	9.13	0.471	0.989
Rv2074	0.447	8.01	0.472	0.989
Rv3292	0.447	6.95	0.473	0.989
Rv0478	0.447	6.14	0.475	0.989
Rv2135c	0.447	5.48	0.48	0.99
Rv1688	0.447	3.65	0.493	0.996
Rv1278	0.446	7.9	0.473	0.989
Rv3792	0.444	6.6	0.478	0.989
Rv0398c	0.443	4.95	0.484	0.995
Rv2025c	0.443	4.26	0.493	0.996
Rv2345	0.441	7.55	0.479	0.99
Rv1254	0.441	6.44	0.481	0.991
Rv1948c	0.441	3.13	0.503	0.996
Rv0577	0.44	7.18	0.48	0.99
Rv2300c	0.437	5.57	0.488	0.996
Rv0416	0.436	0.601	0.677	1
Rv1153c	0.434	5.44	0.49	0.996
Rv0793	0.434	2.04	0.533	0.996
Rv0882	0.433	3.4	0.509	0.996
Rv2191	0.432	5	0.497	0.996
Rv0022c	0.432	4.28	0.498	0.996
Rv3118	0.432	1.45	0.581	0.999
Rv1072	0.431	11.4	0.487	0.996
Rv3472	0.431	5.43	0.493	0.996
Rv0442c	0.43	6.12	0.492	0.996
Rv1775	0.43	6.04	0.494	0.996
Rv0570	0.428	5.53	0.498	0.996
Rv2019	0.426	4.44	0.506	0.996
Rv1983	0.425	7.33	0.495	0.996
Rv1467c	0.425	7.76	0.495	0.996
Rv2627c	0.425	2.87	0.53	0.996
Rv2289	0.424	8.04	0.496	0.996
Rv0314c	0.424	7.43	0.496	0.996
Rv1840c	0.424	4.14	0.515	0.996
Rv1027c	0.423	1.32	0.6	0.999
Rv3303c	0.422	9.87	0.496	0.996
Rv0873	0.422	9.44	0.497	0.996
Rv2343c	0.422	7.64	0.497	0.996
Rv2323c	0.421	4.45	0.509	0.996
Rv2342	0.42	5.03	0.505	0.996
Rv2083	0.419	7.22	0.502	0.996
Rv1651c	0.419	6.52	0.502	0.996
Rv1255c	0.419	4.87	0.51	0.996
Rv2487c	0.418	3.75	0.523	0.996
ASdes	0.418	1.8	0.594	0.999
Rv1770	0.417	8.62	0.502	0.996
Rv2050	0.417	8.58	0.502	0.996
Rv1222	0.417	7.04	0.504	0.996
Rv3812	0.417	6.8	0.504	0.996
Rv0311	0.417	5.04	0.509	0.996
Rv1212c	0.416	5.17	0.509	0.996
Rv2265	0.415	4.57	0.513	0.996
Rv0151c	0.414	5.94	0.509	0.996
Rv3370c	0.414	5.33	0.511	0.996
Rv2641	0.414	5.45	0.511	0.996
Rv2850c	0.412	7.12	0.509	0.996
Rv3573c	0.411	5.05	0.518	0.996
Rv3685c	0.409	7.18	0.511	0.996
Rv2341	0.409	3.04	0.547	0.996
Rv2750	0.408	6.2	0.515	0.996
Rv0887c	0.408	3.73	0.526	0.996
Rv0323c	0.407	4.58	0.527	0.996
Rv1442	0.406	7.7	0.514	0.996
Rv2434c	0.406	5.23	0.52	0.996
Rv3755c	0.405	7.16	0.516	0.996
Rv3777	0.405	6.47	0.517	0.996
Rv1963c	0.405	5.59	0.52	0.996
Rv0109	0.405	4.22	0.525	0.996
Rv3258c	0.404	7.26	0.516	0.996
Rv0946c	0.404	7.16	0.517	0.996
Rv0494	0.404	2.79	0.56	0.996
Rv1162	0.403	8.73	0.516	0.996
Rv2723	0.403	7.1	0.518	0.996
Rv1786	0.403	4.71	0.525	0.996
Rv3620c	0.403	3.67	0.535	0.996
Rv1032c	0.402	5.55	0.523	0.996
Rv0414c	0.402	4.4	0.529	0.996
Rv1430	0.401	5.99	0.521	0.996
Rv3128c	0.401	1.59	0.618	0.999
Rv3192	0.401	1.59	0.618	0.999
Rv0757	0.4	8.92	0.519	0.996
Rv1936	0.4	4.09	0.535	0.996
Rv0282	0.399	11	0.52	0.996
Rv0923c	0.399	6.52	0.523	0.996
Rv2313c	0.399	6.86	0.523	0.996
Rv1319c	0.399	6.5	0.523	0.996
Rv2829c	0.398	4.07	0.541	0.996
Rv2494	0.397	5.76	0.526	0.996
Rv2146c	0.396	7.64	0.525	0.996
Rv1122	0.395	6.73	0.527	0.996
Rv1490	0.395	5.84	0.528	0.996
Rv0068	0.395	5.25	0.533	0.996
Rv2389c	0.395	4.98	0.533	0.996
Rv1941	0.395	5.07	0.535	0.996
Rv0335c	0.395	3.05	0.564	0.996
Rv0616c	0.395	1.91	0.588	0.999
Rv3196	0.395	1.91	0.588	0.999
Rv0776c	0.394	3.85	0.543	0.996
Rv0370c	0.394	3.66	0.543	0.996
Rv2559c	0.393	6.04	0.531	0.996
Rv3470c	0.393	4.78	0.538	0.996
Rv0309	0.392	9.03	0.528	0.996
Rv3730c	0.392	5.49	0.532	0.996
Rv0899	0.392	6.08	0.532	0.996
Rv1271c	0.392	4.29	0.538	0.996
Rv1251c	0.391	7.69	0.529	0.996
Rv2084	0.391	7	0.531	0.996
Rv2071c	0.391	4.86	0.541	0.996
Rv1243c	0.391	3.41	0.557	0.996
Rv1843c	0.389	8.46	0.531	0.996
Rv3049c	0.388	8.6	0.532	0.996
Rv3890c	0.387	7.65	0.533	0.996
Rv2021c	0.387	6.06	0.536	0.996
Rv0269c	0.387	5.87	0.538	0.996
Rv2382c	0.386	6.63	0.536	0.996
Rv3450c	0.386	5.4	0.539	0.996
Rv3840	0.386	3.23	0.571	0.999
Rv0111	0.384	8.98	0.536	0.996
Rv1019	0.384	5.94	0.54	0.996
Rv2894c	0.384	5.62	0.541	0.996
Rv2218	0.383	7.79	0.538	0.996
Rv1847	0.382	5.52	0.544	0.996
Rv1807	0.382	3.81	0.556	0.996
Rv1771	0.381	8.39	0.539	0.996
Rv0585c	0.381	5.87	0.543	0.996
Rv3509c	0.38	8.27	0.541	0.996
Rv0822c	0.378	8.04	0.543	0.996
Rv2751	0.378	6.25	0.545	0.996
Rv2161c	0.377	9.57	0.543	0.996
Rv3063	0.377	6.12	0.547	0.996
Rv2359	0.376	5.8	0.548	0.996
Rv2617c	0.376	5.68	0.548	0.996
Rv1792	0.375	8.92	0.546	0.996
Rv1909c	0.375	5.73	0.55	0.996
Rv0876c	0.374	7.75	0.547	0.996
Rv1336	0.374	7.3	0.549	0.996
Rv2569c	0.374	5.88	0.55	0.996
Rv0493c	0.374	5.51	0.551	0.996
Rv2591	0.373	4.38	0.561	0.996
Rv3661	0.371	7.49	0.551	0.996
Rv1487	0.371	6.26	0.553	0.996
Rv0065	0.37	6.1	0.555	0.996
Rv1951c	0.37	2.94	0.582	0.999
Rv3328c	0.369	6.56	0.555	0.996
Rv2842c	0.368	7.13	0.555	0.996
Rv2575	0.368	6.88	0.555	0.996
Rv1161	0.367	10.2	0.554	0.996
Rv3180c	0.367	5.2	0.565	0.996
Rv3558	0.366	6.55	0.558	0.996
Rv2846c	0.365	10.7	0.556	0.996
Rv2297	0.365	6.81	0.559	0.996
Rv2020c	0.365	6.58	0.559	0.996
Rv1135c	0.364	5.93	0.56	0.996
Rv1622c	0.364	5.64	0.561	0.996
Rv0739	0.363	6.03	0.562	0.996
Rv2636	0.363	5.31	0.563	0.996
Rv0278c	0.363	3.35	0.59	0.999
Rv0449c	0.362	6.19	0.562	0.996
Rv3232c	0.361	7.78	0.561	0.996
Rv1777	0.361	3.43	0.585	0.999
Rv3053c	0.36	9.83	0.561	0.996
Rv1407	0.359	5.93	0.566	0.996
Rv0095c	0.359	2.33	0.608	0.999
Rv2325c	0.358	6.88	0.566	0.996
Rv2041c	0.358	5.18	0.572	0.999
Rv0842	0.357	3.88	0.575	0.999
Rv2352c	0.355	7.71	0.568	0.998
Rv1493	0.355	7.24	0.569	0.999
Rv2024c	0.355	6.84	0.569	0.999
Rv0753c	0.355	6.26	0.571	0.999
Rv0246	0.355	5.76	0.572	0.999
Rv0730	0.354	7.72	0.569	0.999
Rv1538c	0.354	6.02	0.572	0.999
Rv0564c	0.354	6	0.573	0.999
Rv2015c	0.354	5.55	0.574	0.999
Rv0123	0.354	3.55	0.594	0.999
Rv3657c	0.354	1.83	0.632	0.999
Rv1556	0.353	5.53	0.576	0.999
Rv2227	0.352	4.89	0.578	0.999
Rv1793	0.351	9.17	0.572	0.999
Rv3291c	0.351	4.28	0.586	0.999
Rv3731	0.35	5.54	0.579	0.999
Rv3764c	0.348	5.77	0.578	0.999
Rv3188	0.348	3.87	0.598	0.999
Rv3081	0.347	5.63	0.58	0.999
Rv0502	0.346	9.46	0.577	0.999
Rv3695	0.346	6.06	0.581	0.999
Rv0530A	0.346	4.08	0.589	0.999
Rv3064c	0.346	3.91	0.6	0.999
Rv1443c	0.345	5.82	0.584	0.999
Rv1249c	0.343	6.46	0.583	0.999
Rv2686c	0.343	5.49	0.585	0.999
Rv3563	0.343	4.36	0.592	0.999
Rv1991c	0.343	3.95	0.602	0.999
Rv2368c	0.34	7.92	0.584	0.999
Rv1275	0.34	7.92	0.584	0.999
Rv2775	0.34	6.12	0.588	0.999
Rv1853	0.34	5.16	0.592	0.999
Rv1106c	0.338	7.61	0.586	0.999
Rv2182c	0.337	8.76	0.587	0.999
Rv1623c	0.337	7.17	0.588	0.999
Rv0966c	0.337	6.86	0.589	0.999
Rv3757c	0.337	5.04	0.597	0.999
Rv1128c	0.337	4.17	0.603	0.999
Rv0809	0.336	8.28	0.588	0.999
Rv2285	0.334	6.67	0.592	0.999
Rv1398c	0.333	10.1	0.591	0.999
Rv1081c	0.333	5.71	0.596	0.999
Rv2298	0.332	7.73	0.594	0.999
Rv3259	0.332	5.48	0.596	0.999
Rv0838	0.332	4.85	0.599	0.999
Rv3505	0.332	5.1	0.6	0.999
Rv1159	0.331	6.29	0.597	0.999
Rv2944	0.331	4.72	0.603	0.999
Rv1265	0.33	7.99	0.595	0.999
Rv2093c	0.33	7.03	0.597	0.999
Rv2237A	0.329	7.23	0.598	0.999
Rv3568c	0.329	5.97	0.598	0.999
Rv3545c	0.327	6.02	0.601	0.999
Rv1510	0.326	5.94	0.605	0.999
Rv3877	0.325	9.41	0.6	0.999
Rv2034	0.325	2.25	0.637	0.999
Rv1500	0.324	7.37	0.603	0.999
Rv2593c	0.324	5.39	0.611	0.999
Rv1004c	0.323	5.43	0.607	0.999
Rv0294	0.323	3.6	0.629	0.999
Rv0590	0.322	7.29	0.605	0.999
Rv2366c	0.322	6.91	0.606	0.999
Rv0748	0.322	3.78	0.622	0.999
Rv1640c	0.321	7.56	0.606	0.999
Rv0869c	0.321	6.41	0.608	0.999
Rv2422	0.321	1.27	0.732	1
Rv1253	0.32	7.18	0.607	0.999
Rv2735c	0.32	6.61	0.608	0.999
Rv2516c	0.319	6.22	0.611	0.999
Rv3317	0.319	5.47	0.612	0.999
Rv3486	0.319	5.17	0.614	0.999
Rv2309A	0.319	1.81	0.663	1
Rv0060	0.318	8.66	0.609	0.999
Rv1501	0.318	7.06	0.61	0.999
Rv3594	0.318	5.65	0.613	0.999
Rv1621c	0.318	5.25	0.614	0.999
Rv3378c	0.316	5.71	0.616	0.999
Rv1852	0.316	4.47	0.621	0.999
Rv3621c	0.316	4.32	0.622	0.999
Rv0001	0.315	10	0.611	0.999
Rv1814	0.315	5.92	0.618	0.999
Rv0754	0.315	4.39	0.625	0.999
Rv2330c	0.315	4.24	0.627	0.999
Rv0597c	0.314	6.99	0.615	0.999
Rv0521	0.314	2.49	0.666	1
Rv3832c	0.311	3.82	0.631	0.999
Rv0407	0.31	6.95	0.619	0.999
Rv1454c	0.31	6.66	0.62	0.999
Rv1517	0.31	3.76	0.635	0.999
Rv2722	0.31	2.15	0.67	1
Rv0137c	0.308	6.41	0.623	0.999
Rv2727c	0.308	5.26	0.624	0.999
Rv2017	0.308	4.31	0.631	0.999
Rv1035c	0.308	3.43	0.645	1
Rv2764c	0.307	7.68	0.622	0.999
Rv1667c	0.307	4.95	0.626	0.999
Rv1976c	0.307	4.95	0.626	0.999
Rv1810	0.306	8.21	0.622	0.999
Rv0148	0.306	9.03	0.622	0.999
Rv2853	0.306	5.47	0.629	0.999
Rv0281	0.305	8.44	0.624	0.999
Rv0339c	0.305	7.04	0.625	0.999
Rv2319c	0.305	3.99	0.635	0.999
Rv2280	0.304	8.17	0.625	0.999
Rv0772	0.304	6.22	0.628	0.999
Rv3239c	0.303	6.9	0.627	0.999
Rv0999	0.303	6.03	0.631	0.999
Rv1378c	0.302	6.76	0.628	0.999
Rv1406	0.302	5.12	0.631	0.999
Rv3539	0.302	4.31	0.636	0.999
Rv0503c	0.301	9.65	0.627	0.999
Rv1329c	0.301	6.24	0.631	0.999
Rv3819	0.301	5.93	0.631	0.999
Rv0147	0.3	8.92	0.629	0.999
Rv0223c	0.3	6.76	0.63	0.999
Rv1526c	0.3	5.48	0.635	0.999
Rv2855	0.299	7.05	0.632	0.999
Rv0191	0.298	6.52	0.633	0.999
Rv0953c	0.298	4.03	0.645	1
Rv3207c	0.297	8.27	0.633	0.999
Rv1058	0.297	6.65	0.634	0.999
Rv0069c	0.297	6.93	0.634	0.999
Rv2618	0.297	3.55	0.649	1
Rv0553	0.297	4.15	0.65	1
Rv3517	0.297	3.28	0.661	1
Rv0213c	0.296	5.39	0.64	1
Rv1073	0.294	9.75	0.636	0.999
Rv1185c	0.293	8.99	0.637	0.999
Rv1205	0.292	7.26	0.639	1
Rv2918c	0.292	6.24	0.641	1
Rv2616	0.292	4.58	0.65	1
Rv3190c	0.291	7.68	0.64	1
Rv3623	0.291	7.41	0.64	1
Rv2717c	0.291	5.3	0.646	1
Rv2157c	0.29	7.76	0.641	1
Rv0063	0.29	7.05	0.641	1
Rv1506c	0.289	6.39	0.644	1
Rv3071	0.289	5.62	0.648	1
Rv1916	0.287	7.28	0.645	1
Rv3668c	0.286	5.99	0.65	1
Rv0046c	0.285	8.87	0.646	1
mpr17	0.285	0.667	0.842	1
Rv3033	0.284	5.48	0.651	1
Rv3268	0.283	6.92	0.651	1
Rv1116A	0.283	4.96	0.654	1
Rv0130	0.283	5.08	0.658	1
Rv2867c	0.282	7.01	0.651	1
Rv3448	0.282	3.58	0.677	1
Rv1223	0.281	9.74	0.65	1
Rv1666c	0.281	6.77	0.653	1
Rv0369c	0.281	3.33	0.671	1
Rv2831	0.28	6.83	0.654	1
Rv2133c	0.279	5.66	0.659	1
Rv3244c	0.278	8.58	0.655	1
Rv3571	0.278	6.14	0.657	1
Rv2011c	0.278	2.83	0.694	1
Rv1543	0.277	8.65	0.655	1
Rv2103c	0.277	5.65	0.659	1
Rv0419	0.276	8.74	0.656	1
Rv3078	0.276	5.12	0.666	1
Rv3132c	0.275	7.15	0.659	1
Rv0395	0.275	1.29	0.788	1
Rv1074c	0.274	9.5	0.659	1
Rv2919c	0.274	6.93	0.66	1
Rv0552	0.274	5.78	0.663	1
Rv1520	0.273	6.75	0.662	1
Rv1063c	0.273	5.59	0.664	1
Rv3045	0.272	9.21	0.66	1
Rv2094c	0.271	7.66	0.663	1
Rv0927c	0.269	5.51	0.67	1
Rv3759c	0.268	7.12	0.668	1
Rv2594c	0.267	6.8	0.669	1
Rv2042c	0.267	5.28	0.674	1
Rv1291c	0.267	2.2	0.736	1
AS1726	0.266	1.24	0.781	1
Rv0983	0.265	9.01	0.67	1
Rv3480c	0.265	8.15	0.67	1
Rv0837c	0.265	3.48	0.69	1
Rv2655c	0.265	3.16	0.708	1
Rv2500c	0.264	7.54	0.672	1
Rv3056	0.264	5.94	0.673	1
Rv3408	0.264	5.29	0.678	1
Rv3787c	0.264	4.75	0.678	1
Rv1851	0.263	3.63	0.698	1
Rv2254c	0.263	2.03	0.738	1
Rv0306	0.262	4.34	0.689	1
Rv3316	0.261	4.48	0.686	1
Rv1085c	0.259	6.99	0.677	1
Rv1348	0.259	7.05	0.678	1
Rv1250	0.259	6.24	0.679	1
Rv1799	0.259	3.97	0.689	1
Rv2367c	0.257	6.49	0.682	1
Rv1492	0.257	6.37	0.682	1
Rv2943	0.257	5.86	0.683	1
Rv1489A	0.257	4.82	0.688	1
Rv2089c	0.257	4.07	0.693	1
Rv0100	0.257	0.895	0.796	1
Rv2435c	0.256	6.95	0.681	1
Rv2854	0.256	5.74	0.686	1
Rv1798	0.255	8.75	0.681	1
Rv3605c	0.255	5.77	0.684	1
Rv3176c	0.254	4.29	0.693	1
Rv0741	0.253	7.35	0.685	1
Rv0949	0.252	7.56	0.686	1
Rv1148c	0.251	6.26	0.689	1
Rv3684	0.25	7.76	0.687	1
Rv1471	0.249	6.55	0.69	1
Rv2698	0.249	5.13	0.695	1
Rv3133c	0.249	5.42	0.695	1
Rv0778	0.248	6.88	0.691	1
Rv3544c	0.247	6.03	0.695	1
Rv3067	0.247	4.68	0.699	1
Rv1125	0.247	4.77	0.701	1
Rv1791	0.246	9.88	0.691	1
Rv3052c	0.246	9.54	0.691	1
Rv3642c	0.246	6.66	0.693	1
Rv0756c	0.246	5.91	0.696	1
Rv0181c	0.245	6.03	0.697	1
Rv2514c	0.245	2.74	0.734	1
Rv0590A	0.245	1.77	0.765	1
Rv3826	0.244	8.08	0.694	1
Rv1668c	0.244	5.88	0.699	1
Rv3831	0.244	4.47	0.708	1
Rv3827c	0.243	6.75	0.697	1
Rv2166c	0.241	7.64	0.698	1
Rv0333	0.241	5.7	0.702	1
Rv3697A	0.241	4.8	0.703	1
Rv2997	0.241	4.72	0.706	1
Rv1039c	0.241	4.03	0.708	1
Rv3688c	0.24	7.74	0.7	1
Rv1722	0.239	6.48	0.702	1
Rv3590c	0.239	6.55	0.703	1
Rv3855	0.239	5.45	0.703	1
Rv2614A	0.239	0.436	0.819	1
Rv0926c	0.238	6.76	0.703	1
Rv0671	0.238	6.18	0.704	1
Rv2237	0.237	6.64	0.704	1
Rv2568c	0.237	5.89	0.705	1
Rv1029	0.237	5.67	0.709	1
Rv0518	0.236	6.14	0.708	1
Rv0400c	0.235	6.59	0.706	1
Rv2312	0.235	4.5	0.72	1
Rv2396	0.234	8.73	0.706	1
Rv1333	0.234	6.6	0.708	1
Rv1224	0.234	6.74	0.708	1
Rv3379c	0.234	4.73	0.718	1
Rv2515c	0.234	3.26	0.726	1
Rv3602c	0.233	6.8	0.71	1
Rv2659c	0.233	5.66	0.712	1
Rv3006	0.232	9.03	0.708	1
Rv3516	0.232	5.29	0.715	1
Rv1342c	0.232	5.12	0.717	1
Rv1124	0.232	4.67	0.719	1
Rv1509	0.231	6.22	0.714	1
Rv3189	0.23	5.27	0.714	1
Rv3253c	0.23	5.48	0.715	1
Rv2988c	0.229	8.42	0.713	1
Rv0492c	0.229	6.36	0.715	1
Rv2849c	0.229	5.98	0.717	1
Rv0331	0.229	4.99	0.721	1
Rv1460	0.228	5.96	0.717	1
Rv1429	0.228	5.66	0.717	1
Rv3181c	0.228	3.17	0.738	1
Rv1547	0.227	10.2	0.715	1
Rv1557	0.227	5.32	0.721	1
Rv2029c	0.227	2.89	0.741	1
Rv3720	0.226	7.55	0.717	1
Rv0576	0.225	6.35	0.719	1
Rv1917c	0.225	5.55	0.72	1
Rv3770c	0.225	5.14	0.723	1
Rv3749c	0.225	4.21	0.726	1
Rv1950c	0.225	1.98	0.764	1
Rv1450c	0.224	3.02	0.745	1
Rv2155c	0.223	7.78	0.72	1
Rv3577	0.223	5.72	0.723	1
Rv0499	0.222	5.3	0.727	1
Rv1276c	0.222	4.09	0.729	1
Rv1239c	0.221	6.84	0.723	1
Rv0382c	0.221	6.6	0.724	1
Rv1164	0.221	5.38	0.727	1
Rv3359	0.221	4.3	0.735	1
Rv2876	0.22	6.88	0.724	1
Rv2651c	0.22	4.02	0.732	1
glyT	0.22	2.86	0.753	1
Rv2264c	0.218	5.97	0.728	1
Rv3801c	0.217	11.9	0.726	1
Rv1544	0.217	7.36	0.727	1
Rv1091	0.217	5.45	0.731	1
Rv0408	0.216	7.28	0.729	1
Rv3293	0.216	7.28	0.729	1
Rv3344c	0.216	3.44	0.756	1
Rv0201c	0.215	6.83	0.73	1
Rv1334	0.214	6.16	0.733	1
Rv1783	0.212	10.9	0.732	1
Rv3528c	0.212	7.6	0.733	1
Rv0565c	0.212	7.25	0.733	1
mpr11	0.212	4.53	0.744	1
Rv2377c	0.212	4.31	0.745	1
Rv0549c	0.212	4.62	0.747	1
Rv3245c	0.211	9.22	0.734	1
Rv1332	0.211	7.34	0.735	1
Rv3411c	0.21	9.09	0.735	1
Rv2080	0.21	7.74	0.736	1
Rv1087	0.21	4.95	0.744	1
Rv2590	0.209	8.08	0.737	1
Rv1021	0.209	6.54	0.738	1
Rv2173	0.209	6.81	0.738	1
Rv1530	0.208	4.85	0.746	1
Rv0737	0.208	3.54	0.76	1
Rv3174	0.208	1.42	0.804	1
Rv2326c	0.207	8.66	0.739	1
Rv1020	0.207	7.91	0.739	1
Rv1803c	0.207	5.93	0.741	1
Rv0844c	0.206	6.18	0.743	1
Rv3546	0.206	5.59	0.743	1
Rv2070c	0.206	4.43	0.746	1
Rv3382c	0.206	5.09	0.747	1
Rv3706c	0.205	6.65	0.743	1
Rv0879c	0.204	5.6	0.748	1
Rv2786c	0.203	7.2	0.745	1
Rv2486	0.203	5.76	0.746	1
Rv1888c	0.202	5.03	0.748	1
Rv0530	0.201	8.55	0.746	1
Rv0088	0.201	6.86	0.747	1
Rv1043c	0.201	7.12	0.748	1
Rv1235	0.2	6.72	0.748	1
Rv2712c	0.2	5.39	0.752	1
Rv1141c	0.199	6.24	0.751	1
Rv1374c	0.199	2.91	0.779	1
Rv1034c	0.198	0.922	0.865	1
Rv2314c	0.196	7.39	0.753	1
Rv0749	0.196	5.44	0.755	1
Rv2081c	0.196	6.09	0.755	1
Rv0903c	0.195	7.01	0.754	1
Rv3534c	0.195	5.7	0.756	1
Rv0318c	0.195	4.47	0.765	1
Rv3340	0.194	8.14	0.755	1
Rv0037c	0.194	6.77	0.757	1
Rv3369	0.194	5.1	0.759	1
Rv1359	0.194	2.41	0.795	1
Rv1018c	0.193	8.55	0.756	1
Rv3032A	0.193	4.84	0.762	1
Rv3699	0.192	6.75	0.759	1
Rv0140	0.192	6.36	0.759	1
Rv1322	0.191	5.72	0.76	1
Rv2096c	0.191	7.25	0.76	1
Rv0394c	0.191	6.53	0.76	1
Rv2980	0.189	4.84	0.772	1
Rv1349	0.188	6.1	0.765	1
Rv3360	0.188	4.51	0.77	1
Rv3077	0.187	7.36	0.764	1
Rv1077	0.186	8.22	0.765	1
Rv2852c	0.186	7.38	0.765	1
Rv3758c	0.186	5.76	0.769	1
Rv2688c	0.185	6.86	0.767	1
Rv2143	0.185	5.8	0.77	1
Rv3912	0.184	4.68	0.778	1
Rv0423c	0.183	9.61	0.768	1
Rv2531c	0.183	7.93	0.769	1
Rv1353c	0.183	2.96	0.804	1
Rv2360c	0.181	5.08	0.777	1
Rv3513c	0.18	2.04	0.836	1
Rv3818	0.179	8.03	0.773	1
Rv1121	0.179	7.18	0.774	1
Rv0436c	0.179	6.84	0.775	1
Rv2970A	0.179	5.48	0.776	1
Rv2756c	0.178	6.87	0.775	1
Rv0989c	0.178	4.36	0.786	1
Rv2711	0.177	9.1	0.775	1
Rv2728c	0.176	4.58	0.786	1
Rv1151c	0.175	6.01	0.783	1
Rv0536	0.174	4.93	0.786	1
Rv2529	0.173	5.54	0.785	1
Rv3407	0.173	4.03	0.792	1
Rv2255c	0.173	4.06	0.796	1
Rv2776c	0.172	6.32	0.784	1
Rv2235	0.172	6.21	0.785	1
Rv0606	0.172	6	0.786	1
Rv2870c	0.171	6.15	0.786	1
Rv0460	0.171	6.22	0.786	1
Rv2082	0.17	8.63	0.784	1
Rv2720	0.17	8.08	0.785	1
Rv0303	0.17	5.95	0.787	1
Rv0113	0.17	6.19	0.787	1
Rv0919	0.17	3.9	0.801	1
Rv1246c	0.169	5.15	0.792	1
Rv1564c	0.168	7.63	0.788	1
Rv3850	0.168	6.93	0.788	1
Rv1123c	0.168	6.59	0.789	1
Rv3120	0.167	7.32	0.788	1
Rv3681c	0.167	7.36	0.789	1
Rv2796c	0.167	5.58	0.791	1
Rv1781c	0.167	5.48	0.792	1
Rv2752c	0.165	8.06	0.791	1
Rv0218	0.165	4.39	0.798	1
Rv2417c	0.164	6.13	0.793	1
Rv3813c	0.164	6.35	0.794	1
Rv1729c	0.164	5.72	0.794	1
Rv1693	0.164	3.84	0.803	1
Rv0014c	0.163	9.02	0.793	1
Rv1728c	0.163	7.06	0.794	1
Rv1441c	0.163	5.05	0.798	1
Rv3697c	0.162	5.74	0.797	1
Rv2039c	0.162	3.25	0.809	1
Rv3371	0.161	6.91	0.796	1
Rv1261c	0.16	6.34	0.799	1
Rv0910	0.16	6.78	0.799	1
Rv0575c	0.158	2.67	0.826	1
Rv1717	0.158	1.39	0.851	1
Rv2566	0.157	6.7	0.802	1
Rv0152c	0.157	5.68	0.804	1
Rv0572c	0.157	5.58	0.805	1
Rv0945	0.156	6.33	0.804	1
Rv0747	0.156	4.8	0.811	1
Rv2862c	0.156	4.68	0.812	1
Rv3600c	0.155	7.46	0.803	1
Rv1565c	0.155	8.42	0.803	1
Rv2758c	0.155	3.83	0.821	1
Rv1898	0.154	6.14	0.807	1
Rv0473	0.153	7.1	0.807	1
Rv2156c	0.152	7.86	0.806	1
Rv3567c	0.152	5.2	0.81	1
Rv0865	0.152	5.48	0.811	1
Rv3257c	0.15	9	0.809	1
Rv0008c	0.15	6.26	0.811	1
Rv1337	0.149	7.17	0.811	1
Rv0340	0.149	6.15	0.812	1
Rv1910c	0.149	5	0.817	1
Rv1787	0.149	4.91	0.819	1
Rv2473	0.148	5.83	0.816	1
Rv2551c	0.148	4.19	0.821	1
Rv3261	0.147	7.37	0.814	1
Rv3889c	0.147	7.15	0.814	1
Rv1915	0.146	8.09	0.814	1
Rv3405c	0.146	5.82	0.817	1
Rv2737c	0.145	9.52	0.815	1
Rv1906c	0.145	7.64	0.816	1
Rv1003	0.145	4.74	0.824	1
Rv0225	0.144	7.1	0.817	1
Rv3308	0.144	6.48	0.818	1
Rv2539c	0.143	5.6	0.82	1
Rv3532	0.143	5.39	0.823	1
Rv0101	0.142	7.06	0.82	1
Rv1900c	0.142	6.92	0.821	1
Rv2736c	0.142	4.92	0.826	1
Rv1721c	0.142	2.46	0.85	1
Rv3051c	0.141	12.2	0.82	1
Rv0936	0.141	7.03	0.821	1
Rv3910	0.14	8.92	0.822	1
Rv0582	0.14	4.85	0.827	1
Rv3412	0.139	8.88	0.822	1
Rv3452	0.139	5.57	0.828	1
Rv2401	0.139	3.02	0.845	1
Rv3896c	0.138	6.79	0.825	1
Rv2493	0.138	4.13	0.837	1
Rv2054	0.137	7.23	0.826	1
Rv2413c	0.137	5.39	0.829	1
Rv1507c	0.136	7.77	0.827	1
Rv3861	0.136	1.75	0.88	1
Rv1696	0.135	7.35	0.828	1
Rv2926c	0.135	7.02	0.829	1
Rv3606c	0.135	5.69	0.831	1
Rv2547	0.135	2.78	0.858	1
Rv1046c	0.134	8.55	0.829	1
Rv0310c	0.134	4.42	0.84	1
Rv3607c	0.134	4.49	0.842	1
Rv3200c	0.133	8.08	0.83	1
Rv1874	0.132	5.65	0.834	1
Rv1921c	0.132	4.05	0.846	1
Rv3377c	0.131	7	0.833	1
Rv1385	0.131	6.55	0.835	1
Rv3318	0.13	8.07	0.834	1
Rv1842c	0.13	7.49	0.835	1
Rv0444c	0.129	7.22	0.837	1
Rv2510c	0.129	7.27	0.837	1
Rv2788	0.129	5.48	0.839	1
Rv1658	0.128	7.09	0.837	1
Rv1084	0.128	6.32	0.839	1
Rv2043c	0.128	5.97	0.84	1
Rv2491	0.128	1.59	0.911	1
Rv2538c	0.127	6.85	0.839	1
Rv3191c	0.127	4.64	0.846	1
Rv3893c	0.126	6.12	0.84	1
Rv2885c	0.126	5.75	0.843	1
Rv1723	0.126	4.06	0.855	1
Rv2966c	0.125	6.05	0.844	1
Rv0998	0.124	5.68	0.845	1
Rv1445c	0.124	3.48	0.861	1
Rv2583c	0.123	9.47	0.843	1
Rv0820	0.123	6.69	0.844	1
Rv1567c	0.123	5.39	0.849	1
Rv1817	0.122	6.16	0.845	1
Rv3631	0.122	6.41	0.846	1
Rv0568	0.12	8.42	0.847	1
Rv0451c	0.12	7.95	0.847	1
Rv1823	0.12	5.9	0.849	1
Rv2097c	0.119	8.96	0.848	1
Rv2226	0.119	8.75	0.848	1
Rv0752c	0.119	5.2	0.852	1
Rv2144c	0.118	9.27	0.849	1
Rv1215c	0.118	7.17	0.85	1
Rv1608c	0.118	7.06	0.851	1
Rv2536	0.117	8.72	0.851	1
Rv2841c	0.117	7.33	0.851	1
Rv0571c	0.117	5.64	0.853	1
Rv3586	0.117	6.1	0.855	1
Rv1395	0.117	4.37	0.862	1
Rv1455	0.117	4.47	0.864	1
Rv2755c	0.117	4.17	0.865	1
Rv3240c	0.116	10.4	0.851	1
Rv2174	0.116	7.07	0.852	1
Rv1428c	0.116	6.84	0.853	1
Rv1806	0.116	2.77	0.878	1
Rv2229c	0.115	6.19	0.855	1
Rv2643	0.115	5.21	0.856	1
Rv0075	0.114	6.42	0.857	1
Rv1083	0.114	4.86	0.857	1
Rv2012	0.114	3.68	0.868	1
Rv3161c	0.113	8.64	0.856	1
Rv3783	0.113	6.92	0.857	1
Rv3066	0.111	4.66	0.865	1
Rv3438	0.11	7.3	0.861	1
Rv3686c	0.11	7.32	0.861	1
Rv2401A	0.109	3.66	0.877	1
Rv2170	0.109	3.6	0.883	1
Rv3852	0.108	7.63	0.863	1
B11	0.108	6.26	0.864	1
Rv1861	0.108	5.89	0.864	1
Rv1824	0.108	5	0.866	1
Rv3068c	0.107	6.6	0.865	1
Rv0770	0.107	4.83	0.869	1
Rv1155	0.106	7.06	0.865	1
Rv1167c	0.106	6.28	0.866	1
Rv3368c	0.106	4.77	0.874	1
Rv0843	0.106	3.35	0.875	1
Rv3055	0.106	4.06	0.88	1
Rv2321c	0.106	2.73	0.895	1
Rv3070	0.106	2.84	0.903	1
Rv3471c	0.106	1.21	0.944	1
Rv2513	0.104	6.69	0.869	1
Rv3221A	0.103	6.53	0.87	1
Rv1237	0.103	5.85	0.873	1
Rv2327	0.102	7.27	0.87	1
Rv0134	0.102	7.62	0.87	1
Rv3119	0.102	7.24	0.871	1
Rv1895	0.102	5.7	0.872	1
Rv0210	0.102	5.44	0.875	1
Rv2307c	0.102	5.16	0.876	1
Rv3355c	0.102	3.13	0.888	1
Rv3024c	0.101	7.12	0.872	1
Rv2702	0.101	6.65	0.872	1
Rv0136	0.0996	5.13	0.881	1
Rv2142c	0.0995	4.88	0.878	1
Rv1826	0.0989	8.78	0.873	1
Rv2828A	0.0988	2.22	0.912	1
Rv2320c	0.0981	4.84	0.879	1
Rv0435c	0.0977	7.8	0.875	1
Rv2331	0.0973	5.35	0.88	1
ncrMT3949	0.0965	5.84	0.879	1
Rv2896c	0.096	5.59	0.881	1
Rv2602	0.0959	5.25	0.883	1
Rv3193c	0.0946	9.55	0.879	1
Rv2709	0.0936	6.47	0.882	1
Rv1633	0.0932	8.5	0.881	1
Rv0234c	0.0923	7.24	0.883	1
Rv0162c	0.0923	4.7	0.885	1
Rv2877c	0.0923	4.83	0.889	1
Rv1634	0.0918	6.76	0.884	1
Rv2051c	0.0916	9.45	0.883	1
Rv0409	0.0914	6.23	0.885	1
Rv2126c	0.0914	3.18	0.906	1
Rv1042c	0.0911	4.45	0.895	1
Rv2315c	0.0905	7.46	0.885	1
Rv1417	0.0903	5.43	0.887	1
Rv3436c	0.0902	8.47	0.885	1
Rv0399c	0.0895	6.17	0.888	1
Rv1875	0.0894	5.6	0.887	1
Rv2288	0.0894	5.49	0.888	1
Rv2219	0.0889	8.35	0.886	1
Rv0254c	0.0887	4.49	0.892	1
Rv0066c	0.0884	8.86	0.887	1
Rv0330c	0.0882	3.21	0.909	1
Rv0984	0.0881	7.99	0.888	1
Rv1985c	0.088	4.44	0.894	1
Rv0798c	0.0879	7.56	0.888	1
Rv2456c	0.0873	7.18	0.889	1
Rv2120c	0.0863	7.01	0.891	1
Rv2064	0.086	5.78	0.893	1
Rv0977	0.0858	6.59	0.892	1
Rv0180c	0.0854	7.14	0.892	1
Rv2085	0.0851	5.76	0.894	1
Rv0500B	0.0838	6.95	0.894	1
Rv2305	0.0833	5.6	0.896	1
Rv1114	0.0828	5.13	0.897	1
Rv2090	0.0826	4.38	0.904	1
Rv3817	0.0818	4.59	0.905	1
Rv1413	0.0816	5.49	0.898	1
Rv2490c	0.0809	4.62	0.907	1
Rv1383	0.0806	7.34	0.897	1
Rv0558	0.0806	6.58	0.898	1
Rv0587	0.0804	6.94	0.898	1
Rv2215	0.0799	10.1	0.897	1
Rv1380	0.0798	6.39	0.9	1
Rv2675c	0.0796	6.91	0.899	1
Rv0090	0.0796	4.3	0.906	1
Rv0633c	0.0795	7.37	0.899	1
Rv0811c	0.0772	7.07	0.902	1
Rv2100	0.0772	4.35	0.909	1
Rv3829c	0.077	5.45	0.908	1
Rv3256c	0.0767	6.93	0.903	1
Rv1338	0.0756	6.72	0.905	1
Rv0279c	0.075	4.77	0.911	1
Rv3851	0.0741	4.43	0.913	1
Rv2077c	0.0737	5.1	0.912	1
Rv2236c	0.0737	3.83	0.92	1
Rv1479	0.0736	9.7	0.906	1
Rv2662	0.0735	1.66	0.958	1
Rv2101	0.0733	9.42	0.906	1
Rv2830c	0.0732	3.99	0.919	1
Rv3916c	0.0731	7.21	0.907	1
Rv1052	0.0728	4.78	0.916	1
Rv1326c	0.0726	8.11	0.907	1
Rv1523	0.0717	6.19	0.91	1
Rv0965c	0.0693	5.93	0.912	1
Rv2073c	0.0692	4.41	0.919	1
Rv0768	0.0691	5.67	0.915	1
leuV	0.0683	0.916	1	1
Rv0731c	0.0682	6.05	0.915	1
Rv0531	0.0679	6.51	0.915	1
Rv0097	0.0679	5.84	0.917	1
Rv2219A	0.0676	4.97	0.917	1
Rv0766c	0.0665	5.53	0.919	1
Rv1313c	0.0664	1.39	1	1
Rv1782	0.066	9.56	0.915	1
Rv1280c	0.066	8.21	0.916	1
Rv1356c	0.0659	2.54	0.952	1
Rv3096	0.0654	7.33	0.917	1
Rv2057c	0.0653	1.74	0.96	1
Rv1384	0.0649	9.12	0.917	1
Rv0336	0.0643	3.25	0.941	1
Rv1416	0.064	6.76	0.919	1
Rv0537c	0.0636	8.25	0.919	1
Rv0430	0.0634	8.17	0.919	1
Rv3220c	0.0633	8.07	0.919	1
Rv0985c	0.0631	6.24	0.921	1
Rv2910c	0.0625	4.05	0.931	1
Rv3263	0.0622	6.32	0.922	1
Rv2134c	0.062	7.07	0.922	1
Rv0742	0.0618	4.84	0.925	1
Rv3435c	0.0616	7.54	0.922	1
Rv1804c	0.0616	1.93	0.964	1
Rv2072c	0.0598	5.22	0.931	1
Rv0029	0.0595	6.78	0.925	1
Rv3482c	0.0591	7.04	0.925	1
Rv0649	0.0591	3.19	0.954	1
Rv1788	0.0587	2.1	0.968	1
Rv1942c	0.0584	5.43	0.926	1
Rv0491	0.0582	8.1	0.926	1
Rv0736	0.0581	4.31	0.935	1
Rv3694c	0.0578	7.52	0.927	1
Rv2708c	0.0576	6.68	0.928	1
Rv0117	0.0574	5.18	0.928	1
Rv3420c	0.0573	5.12	0.93	1
Rv2228c	0.0571	6.69	0.928	1
Rv0030	0.055	5.74	0.933	1
Rv3403c	0.0549	7.33	0.93	1
Rv2757c	0.0549	4.81	0.939	1
Rv3570c	0.0548	7.76	0.93	1
Rv2562	0.0546	5.61	0.932	1
Rv1535	0.0543	8.15	0.931	1
Rv0604	0.0542	6.59	0.932	1
Rv2139	0.0537	8.13	0.931	1
Rv3301c	0.0536	7.73	0.932	1
Rv2548A	0.0528	7.24	0.933	1
Rv2769c	0.0511	4.5	0.943	1
Rv0670	0.0507	7.54	0.936	1
Rv3228	0.0506	5.98	0.938	1
Rv1440	0.0497	6.39	0.938	1
Rv3469c	0.0497	3.92	0.953	1
Rv0767c	0.0493	3.96	0.945	1
Rv0470c	0.0485	9.38	0.938	1
Rv0350	0.0482	12.4	0.938	1
Rv3039c	0.0482	6.11	0.941	1
Rv0970	0.0481	6.34	0.94	1
Rv3583c	0.0472	10.7	0.939	1
Rv0779c	0.0472	2.76	0.959	1
Rv2920c	0.0471	5.57	0.942	1
Rv3562	0.0463	4.77	0.947	1
Rv3618	0.0452	5.78	0.945	1
Rv1800	0.0448	6.13	0.944	1
Rv2212	0.0443	6.75	0.945	1
Rv1746	0.0439	7.39	0.944	1
Rv0800	0.0438	6.26	0.946	1
Rv0402c	0.0438	5.07	0.948	1
Rv0783c	0.0437	7.09	0.945	1
Rv0724	0.0433	9.47	0.945	1
Rv1468c	0.0433	4.81	0.949	1
Rv3069	0.0427	4.05	0.957	1
Rv1056	0.042	6.01	0.948	1
Rv2760c	0.0412	3.42	0.96	1
Rv1496	0.0408	6.82	0.949	1
Rv1273c	0.0405	5.59	0.952	1
Rv0084	0.0401	4.16	0.96	1
Rv1038c	0.0396	2.33	1	1
Rv2022c	0.0395	5.68	0.952	1
Rv2716	0.0394	6.33	0.951	1
Rv2016	0.0394	4.73	0.957	1
Rv1100	0.0392	6.74	0.951	1
Rv2044c	0.0392	4.06	0.966	1
Rv0220	0.0388	9.07	0.95	1
Rv1818c	0.0382	6.28	0.953	1
Rv2387	0.0379	7.6	0.952	1
Rv0532	0.0378	5.85	0.955	1
Rv2391	0.0376	9.99	0.952	1
Rv2672	0.0376	8.17	0.952	1
Rv0141c	0.0373	7.32	0.953	1
Rv3687c	0.0368	6.82	0.954	1
Rv1879	0.0366	4.64	0.96	1
Rv1238	0.0361	7.85	0.954	1
Rv0379	0.036	7.26	0.955	1
Rv2466c	0.036	6.61	0.955	1
Rv1236	0.0358	6.05	0.956	1
Rv3315c	0.0358	3.08	0.967	1
Rv1040c	0.0358	3.23	0.97	1
Rv1048c	0.0352	5.11	0.958	1
Rv0035	0.035	6.54	0.957	1
Rv3765c	0.0347	5.69	0.958	1
Rv1494	0.0338	3.33	0.972	1
Rv2571c	0.0328	6.15	0.959	1
Rv0110	0.0327	5.61	0.962	1
Rv0163	0.0327	4.61	0.965	1
Rv1109c	0.0326	8.91	0.958	1
Rv0992c	0.0323	5.45	0.964	1
Rv1376	0.0298	6.25	0.964	1
Rv1412	0.0294	5.97	0.966	1
Rv3502c	0.0292	6.11	0.964	1
Rv0898c	0.0286	5.51	0.965	1
Rv3272	0.0284	7.67	0.964	1
Rv2501c	0.0283	6.84	0.965	1
Rv3768	0.0283	4.94	0.967	1
Rv1210	0.0275	7.03	0.966	1
Rv0047c	0.0263	7	0.967	1
Rv2468c	0.025	7.13	0.969	1
Rv2344c	0.0249	6.87	0.969	1
Rv1108c	0.0244	7.1	0.97	1
Rv1449c	0.0239	10.1	0.969	1
Rv0777	0.0239	7.83	0.97	1
Rv1120c	0.0237	1.73	1	1
Rv0610c	0.0231	6.45	0.972	1
Rv1741	0.023	3.91	0.981	1
Rv1991A	0.0227	2.59	1	1
Rv1381	0.0226	7.98	0.971	1
Rv3815c	0.0224	7.09	0.972	1
Rv3361c	0.0214	5.58	0.976	1
Rv0236c	0.0212	7.87	0.973	1
Rv2102	0.0209	7.38	0.974	1
Rv2530A	0.0208	3.53	0.988	1
Rv3243c	0.0206	5.88	0.976	1
Rv2061c	0.0201	7.8	0.975	1
Rv0044c	0.0196	6.26	0.977	1
Rv1382	0.0196	5.24	0.977	1
Rv1889c	0.0195	3.41	1	1
Rv1821	0.0193	10.2	0.975	1
Rv2197c	0.0193	6.7	0.977	1
Rv0917	0.019	6.45	0.977	1
Rv1397c	0.0175	8.91	0.978	1
Rv3842c	0.0174	8.41	0.978	1
Rv2208	0.0173	5.51	0.981	1
Rv1110	0.0166	7.6	0.979	1
Rv2416c	0.0166	6.55	0.98	1
Rv1463	0.0164	8.15	0.979	1
Rv1527c	0.0162	8.98	0.979	1
Rv3074	0.0162	5.96	0.981	1
Rv3786c	0.0161	6	0.982	1
Rv3044	0.0158	8	0.98	1
Rv3555c	0.0158	4.47	0.987	1
Rv1713	0.0151	7.21	0.982	1
Rv2530c	0.0149	5.46	0.984	1
Rv3644c	0.0143	7.07	0.983	1
Rv1514c	0.0141	6.32	0.984	1
Rv3446c	0.013	2.12	1	1
Rv1104	0.0129	6.15	0.985	1
Rv3902c	0.0125	4.53	0.988	1
Rv0958	0.0121	7.84	0.985	1
Rv2220	0.012	11.1	0.985	1
Rv1126c	0.0119	5.75	0.987	1
Rv2104c	0.0117	4.99	0.991	1
Rv2142A	0.0115	4.66	0.994	1
Rv3629c	0.0103	6.22	0.989	1
Rv1694	0.0097	6.6	0.989	1
Rv3569c	0.00882	6.33	0.99	1
Rv3649	0.0083	5.03	0.996	1
Rv3040c	0.00787	6.27	0.992	1
Rv0135c	0.0071	7.22	0.992	1
Rv3860	0.00686	6	0.995	1
[truncated: 1,974 more rows]
