# Supplementary material for: Differential determinants of virulence in two Mycobacterium tuberculosis Colombian clinical isolates of the LAM09 family
Source: Virulence. 2019 Jul 22;10(1):695–710. doi: 10.1080/21505594.2019.1642045 (PMC6650194; doi:10.1080/21505594.2019.1642045)
Supplement: Supplemental Material [file kvir-10-01-1642045-s001.zip › Supplementary table 2 Transcriptomic data.xlsx]

## Sheet: UT127SautonvsRVSAUTON
Genes	logFC	logCPM	PValue	FDR
Rv3750c	6.06	9.26	4.21e-15	1.68e-11
Rv3408	4.93	8.83	1.54e-11	3.08e-08
Rv3407	4.56	7.69	2.56e-10	3.41e-07
Rv2352c	4.32	7.07	1.48e-09	1.48e-06
Rv3354	4.23	7.05	2.75e-09	2.13e-06
Rv1552	4.05	6.89	9.55e-09	4.2e-06
Rv1188	3.93	5.45	3.1e-08	1.03e-05
Rv2077c	3.84	7.66	3.55e-08	1.03e-05
Rv0888	3.71	8.12	7.92e-08	2.12e-05
Rv3749c	3.67	7	1.16e-07	2.89e-05
Rv1553	3.64	4.66	2.79e-07	6.12e-05
Rv2336	3.48	7.9	3.49e-07	7e-05
Rv3088	3.44	7.03	5.08e-07	9.27e-05
MTS1338	3.34	6.45	1e-06	0.000168
Rv1517	3.28	4.31	2.84e-06	0.000421
Rv1027c	3.26	3.4	6.28e-06	0.000756
Rv3109	3.19	4.62	3.9e-06	0.000537
Rv0341	3.18	12.7	2.32e-06	0.000358
Rv0104	3.15	6.49	3.16e-06	0.000452
Rv2557	3.09	8.87	4.02e-06	0.000537
Rv3614c	3.08	9.78	4.29e-06	0.000554
Rv3110	3.02	2.86	3.45e-05	0.00219
Rv2348c	3.01	10.1	6.39e-06	0.000756
Rv2558	3	8.69	6.91e-06	0.000756
Rv3763	3	9.76	6.93e-06	0.000756
Rv2108	3	6.63	8.2e-06	0.000842
MTS1082	2.99	7.17	8.42e-06	0.000842
Rv1195	2.94	8.05	1.03e-05	0.00098
Rv0120c	2.92	8.33	1.14e-05	0.00106
Rv1662	2.85	7.41	1.91e-05	0.00148
Rv2485c	2.83	8.29	2.02e-05	0.0015
Rv1791	2.82	9.67	2.12e-05	0.00155
Rv0276	2.81	9.53	2.24e-05	0.00157
Rv1754c	2.8	8.2	2.33e-05	0.00161
Rv0342	2.74	10.8	3.28e-05	0.00215
MTS2823	2.74	14.4	3.38e-05	0.00218
Rv1661	2.73	8.58	3.54e-05	0.00222
Rv2338c	2.71	7.49	4.07e-05	0.0025
Rv3416	2.7	5.28	5.61e-05	0.00335
Rv1252c	2.67	6.38	5.72e-05	0.00337
Rv1198	2.66	8.86	5.25e-05	0.00318
Rv2803	2.66	4.78	7.73e-05	0.00387
Rv2600	2.65	6.25	6.38e-05	0.00359
Rv0825c	2.65	6.26	6.54e-05	0.00359
Rv2267c	2.65	5	7.62e-05	0.00387
Rv3616c	2.63	10.4	6.4e-05	0.00359
Rv2350c	2.63	8.15	6.48e-05	0.00359
Rv2987c	2.63	6.43	6.92e-05	0.00369
Rv1807	2.63	4.59	9.18e-05	0.00438
Rv3615c	2.61	8.79	7e-05	0.00369
Rv2478c	2.59	2.49	0.000352	0.0107
Rv1453	2.58	5.67	0.0001	0.00466
Rv1038c	2.56	2.97	0.000302	0.00999
Rv2582	2.55	7.32	0.000105	0.00484
Rv0593	2.54	3.83	0.000212	0.00801
Rv1284	2.51	6.69	0.000133	0.00597
Rv1187	2.51	6.76	0.000138	0.00606
Rv1197	2.5	7.01	0.000139	0.00606
Rv0696	2.5	7.36	0.000141	0.00606
Rv3814c	2.5	6.47	0.000145	0.0062
Rv3108	2.5	2.22	0.000621	0.0156
ncRv12659	2.47	6.99	0.000162	0.00676
Rv3083	2.45	7.15	0.000187	0.00753
Rv0108c	2.44	9.19	0.000186	0.00753
Rv3705A	2.44	6.31	0.000203	0.00795
Rv0883c	2.42	8.73	0.000213	0.00801
Rv2720	2.42	8.08	0.000213	0.00801
Rv1541c	2.42	4.43	0.000291	0.0097
Rv2780	2.41	8.01	0.000227	0.00832
Rv1040c	2.41	4.21	0.000349	0.0107
Rv2347c	2.4	9.84	0.000236	0.0085
Rv1926c	2.39	7.62	0.000257	0.00905
Rv3706c	2.39	5.98	0.000279	0.00963
Rv3525c	2.39	4.48	0.000344	0.0107
Rv1904	2.38	8.79	0.000253	0.00905
Rv1076	2.37	7.52	0.000277	0.00963
Rv2351c	2.37	7.11	0.000286	0.0097
Rv3734c	2.36	8.89	0.000291	0.0097
Rv2560	2.36	6.72	0.000313	0.0102
Rv0166	2.35	10.5	0.000306	0.01
Rv0340	2.35	6.25	0.000335	0.0107
Rv2268c	2.35	4.48	0.000427	0.012
Rv0165c	2.34	7.15	0.000341	0.0107
Rv3124	2.34	5.69	0.000377	0.011
Rv0601c	2.34	2.61	0.00102	0.0218
Rv3087	2.33	6.86	0.000354	0.0107
Rv1196	2.32	8.8	0.00035	0.0107
Rv3711c	2.32	8.04	0.000358	0.0107
Rv3390	2.32	7.43	0.000378	0.011
Rv3089	2.31	6.82	0.000409	0.0117
Rv1806	2.31	3.57	0.000696	0.0169
Rv0402c	2.3	7.19	0.000412	0.0117
Rv2944	2.3	4.18	0.000623	0.0156
Rv2599	2.27	4.96	0.000585	0.015
Rv0354c	2.27	4.36	0.00065	0.0161
Rv1636	2.26	8.49	0.000502	0.0138
Rv0268c	2.25	8.38	0.000519	0.014
Rv0272c	2.25	7.67	0.000528	0.0141
Rv3891c	2.25	7.89	0.00053	0.0141
Rv0320	2.24	5.16	0.00065	0.0161
Rv0148	2.23	8.63	0.00057	0.0148
Rv2349c	2.23	7.56	0.000599	0.0153
Rv0097	2.21	5.41	0.000739	0.0178
MTS0858	2.21	2.81	0.00165	0.0303
Rv1219c	2.2	7.98	0.000667	0.0163
Rv1632c	2.18	6.85	0.00079	0.0184
Rv2187	2.17	9	0.000773	0.0182
Rv2633c	2.17	8.22	0.000777	0.0182
Rv1368	2.17	8.09	0.000794	0.0184
Rv0159c	2.17	5.46	0.000906	0.0206
Rv2346c	2.16	9.61	0.000808	0.0186
Rv0344c	2.16	5.77	0.000935	0.021
ncRv11075A	2.16	4.98	0.00103	0.0219
Rv1218c	2.15	7.99	0.000891	0.0204
Rv0034	2.15	2.46	0.00259	0.0405
Rv3572	2.14	6.48	0.000955	0.0212
Rv1269c	2.14	6.69	0.000991	0.0217
Rv3086	2.13	7.41	0.00101	0.0218
Rv0516c	2.12	7.68	0.00105	0.0221
Rv1270c	2.11	7.54	0.00109	0.0227
Rv0035	2.11	5.96	0.00118	0.0241
Rv2107	2.1	1.82	0.00434	0.0601
Rv3429	2.09	6.98	0.00124	0.025
Rv2808	2.08	5.07	0.0015	0.0285
Rv1995	2.08	4.23	0.00172	0.031
Rv1983	2.07	6.97	0.00133	0.0264
Rv3846	2.06	8.72	0.00137	0.0269
Rv2370c	2.06	5.93	0.00153	0.029
Rv2875	2.06	5.23	0.00156	0.0292
Rv0070c	2.05	7.66	0.00147	0.0283
Rv0695	2.04	6.87	0.00161	0.0298
Rv0305c	2.03	7.65	0.00166	0.0303
Rv2468A	2.01	3.92	0.00257	0.0405
Rv1381	2	7.93	0.00185	0.0325
Rv3642c	2	6.42	0.00198	0.0339
Rv3904c	2	2.6	0.00452	0.062
Rv3590c	1.98	6.53	0.00214	0.0359
Rv1365c	1.98	5.83	0.00223	0.0368
Rv0836c	1.98	3.47	0.00335	0.0499
Rv1158c	1.97	8.26	0.00219	0.0365
Rv0343	1.96	9.13	0.00223	0.0368
Rv2147c	1.96	9.33	0.00227	0.0373
Rv0233	1.96	7.52	0.00232	0.0375
Rv3084	1.96	5.44	0.00255	0.0405
Rv0697	1.96	5.11	0.00263	0.0408
Rv1969	1.96	3.63	0.00338	0.0501
Rv1954A	1.95	7.44	0.00243	0.0391
Rv1347c	1.95	4.77	0.00288	0.0437
Rv0231	1.94	7.49	0.00248	0.0396
Rv3371	1.94	6.73	0.00259	0.0405
Rv0755c	1.93	8.29	0.00259	0.0405
Rv2986c	1.93	10.6	0.00263	0.0408
Rv1360	1.93	7.11	0.00269	0.0415
Rv0032	1.92	6.29	0.00284	0.0433
Rv0745	1.89	1.51	0.0116	0.114
Rv0001	1.88	10.2	0.0033	0.0494
Rv2410c	1.88	7.27	0.00339	0.0501
Rv0583c	1.88	6.39	0.00356	0.0523
Rv0481c	1.87	6.7	0.0037	0.0536
Rv0033	1.87	2.46	0.00803	0.0886
Rv2302	1.86	7.66	0.00361	0.0526
Rv0885	1.86	7.26	0.00377	0.0542
B11	1.86	6.38	0.00386	0.0554
Rv3111	1.86	2.57	0.00791	0.0875
Rv0042c	1.85	6.7	0.00392	0.0561
Rv0679c	1.85	6.65	0.00402	0.0571
Rv0008c	1.85	5.85	0.00412	0.0579
Rv0622	1.85	5.07	0.00443	0.0612
Rv0074	1.84	6.92	0.00409	0.0577
Rv3705c	1.84	6.94	0.00417	0.0582
Rv0519c	1.83	6.8	0.00433	0.0601
Rv3760	1.83	5.43	0.00457	0.0624
Rv1549	1.83	2.8	0.0074	0.0842
Rv0040c	1.81	8.71	0.00467	0.063
Rv1966	1.81	4.25	0.00567	0.0723
Rv1169c	1.81	4.19	0.00596	0.0739
Rv2311	1.81	4.04	0.00606	0.0745
Rv1134	1.81	2.74	0.00831	0.0904
Rv1384	1.8	9.12	0.00477	0.064
Rv1186c	1.8	6.68	0.00502	0.0668
Rv1971	1.8	4.25	0.00585	0.0736
Rv3751	1.8	3.41	0.00706	0.082
Rv1727	1.8	2.23	0.0114	0.114
Rv0835	1.79	6.21	0.00528	0.0691
Rv3387	1.79	4.75	0.0058	0.0734
Rv1039c	1.79	4.72	0.00593	0.0737
Rv0371c	1.79	2.44	0.011	0.111
Rv1872c	1.78	12.9	0.00521	0.0688
Rv3648c	1.78	9.02	0.00522	0.0688
Rv3058c	1.78	7.94	0.00522	0.0688
Rv2724c	1.78	7.24	0.00528	0.0691
Rv0859	1.78	8.67	0.0054	0.07
Rv0967	1.78	6.22	0.00544	0.0702
Rv0976c	1.78	5.23	0.00604	0.0745
Rv3114	1.78	2.01	0.0137	0.125
Rv2634c	1.77	5.55	0.00614	0.0745
Rv2804c	1.77	1.84	0.0149	0.129
Rv0988	1.76	6.5	0.00589	0.0736
Rv0171	1.75	10.5	0.00612	0.0745
Rv0755A	1.75	6.99	0.00622	0.075
Rv0274	1.75	5.9	0.00653	0.078
Rv2356c	1.73	8.46	0.0067	0.0796
Rv1469	1.73	7.19	0.00681	0.0806
Rv2799	1.73	6.5	0.00682	0.0806
Rv1920	1.73	6.29	0.00702	0.0819
Rv3059	1.72	8.01	0.00695	0.0814
Rv1385	1.72	6.64	0.00725	0.0828
ncRv11174Ac	1.72	4.95	0.00773	0.0864
Rv1726	1.72	3	0.0115	0.114
Rv2409c	1.71	6.99	0.00752	0.0848
Rv0304c	1.7	8.24	0.00773	0.0864
Rv0680c	1.7	6.41	0.00778	0.0864
Rv1973	1.7	2.79	0.0128	0.12
ncRv13241Ac	1.69	7.56	0.00806	0.0886
Rv3857c	1.69	6.91	0.00823	0.0901
Rv1380	1.69	6.45	0.00833	0.0904
Rv0076c	1.69	4.96	0.00907	0.0961
Rv3633	1.68	9.65	0.00815	0.0894
Rv2459	1.68	7.92	0.00848	0.0914
Rv3618	1.68	5.54	0.0088	0.094
Rv0523c	1.68	5.32	0.0093	0.0973
Rv3113	1.68	3.05	0.0132	0.122
Rv1290A	1.68	1.19	0.0266	0.181
Rv0193c	1.67	5.19	0.00982	0.101
Rv0073	1.66	7.86	0.00903	0.0959
Rv2638	1.66	6.72	0.00926	0.0973
Rv3628	1.66	6.64	0.00938	0.0973
Rv2961	1.66	3.08	0.014	0.126
Rv0393	1.66	3.03	0.0146	0.129
Rv3112	1.66	2.21	0.0201	0.157
Rv0451c	1.65	7.57	0.00934	0.0973
Rv1833c	1.65	5.79	0.00992	0.102
Rv1860	1.64	7.53	0.00977	0.101
Rv3169	1.64	7.17	0.0101	0.104
Rv1487	1.63	6.14	0.0109	0.11
Rv1809	1.62	7.68	0.0106	0.108
Rv0458	1.62	7.79	0.0108	0.109
Rv3533c	1.62	5.85	0.0116	0.114
Rv0230c	1.61	6.98	0.0115	0.114
Rv1834	1.61	5.16	0.0123	0.119
Rv0974c	1.61	4.39	0.0131	0.122
Rv2317	1.61	2.69	0.0178	0.147
Rv0241c	1.6	7.7	0.0118	0.116
Rv2779c	1.6	4.47	0.0134	0.123
Rv3729	1.59	7.34	0.0124	0.119
Rv3612c	1.59	6.19	0.0126	0.12
Rv3168	1.59	6.04	0.0126	0.12
Rv2771c	1.59	6.2	0.0128	0.12
Rv0854	1.59	5.82	0.0132	0.123
Rv2262c	1.59	4.94	0.0137	0.125
Rv1753c	1.58	6.65	0.0129	0.121
Rv0256c	1.58	7.12	0.0129	0.121
Rv1918c	1.58	8.32	0.013	0.121
Rv2406c	1.58	7.63	0.013	0.121
Rv0852	1.58	5.15	0.0141	0.126
Rv2422	1.58	1.44	0.034	0.211
Rv2737A	1.58	1.44	0.034	0.211
Rv2337c	1.57	7.34	0.0133	0.123
Rv3491	1.57	8.12	0.0134	0.123
Rv1467c	1.57	7.27	0.0135	0.123
Rv0088	1.57	6.52	0.0138	0.125
Rv1509	1.57	6.19	0.0139	0.125
Rv3085	1.57	4.96	0.0147	0.129
Rv2507	1.56	8.02	0.0138	0.125
Rv3717	1.56	7.26	0.014	0.126
Rv2114	1.56	7.68	0.0142	0.127
Rv3526	1.56	7.57	0.0143	0.127
Rv1768	1.55	7.35	0.0144	0.128
Rv0678	1.55	8.62	0.0148	0.129
Rv3516	1.55	5.11	0.0159	0.137
Rv1042c	1.55	4.62	0.0164	0.14
Rv0943c	1.55	3	0.0216	0.163
Rv0860	1.54	9.62	0.0149	0.129
Rv3462c	1.54	9.89	0.0149	0.129
Rv0258c	1.54	4.05	0.0184	0.148
Rv3005c	1.53	8.72	0.0156	0.134
Rv3347c	1.53	9.06	0.0158	0.136
Rv1152	1.53	6.56	0.016	0.137
Rv3019c	1.53	1.83	0.0335	0.209
Rv1699	1.52	9.3	0.0162	0.138
Rv0242c	1.52	8.04	0.0164	0.14
Rv0660c	1.52	7.47	0.0166	0.141
Rv3486	1.52	5.78	0.0171	0.144
Rv1803c	1.52	5.97	0.0174	0.146
Rv1519	1.52	3.33	0.0227	0.167
Rv0157A	1.51	5.62	0.0181	0.148
Rv0068	1.51	4.95	0.0185	0.148
Rv2998A	1.51	1.07	0.0519	0.272
Rv3330	1.5	7.85	0.018	0.148
Rv1919c	1.5	7.02	0.018	0.148
Rv1681	1.5	6.45	0.0184	0.148
Rv2293c	1.5	6.12	0.0186	0.149
Rv1033c	1.5	4.02	0.0207	0.159
Rv0824c	1.49	9.55	0.0185	0.148
Rv0271c	1.49	8.4	0.0186	0.149
Rv0107c	1.49	9.72	0.0187	0.149
Rv0977	1.49	6.53	0.0189	0.15
Rv1220c	1.49	6.85	0.0191	0.151
Rv1790	1.49	4.63	0.0208	0.159
Rv0634A	1.48	6.78	0.0201	0.157
Rv3549c	1.48	4.86	0.0213	0.162
Rv2864c	1.47	7.63	0.0199	0.156
esxB	1.47	12.5	0.02	0.157
Rv3519	1.47	7.64	0.0202	0.157
Rv2721c	1.47	9.76	0.0202	0.157
Rv0169	1.46	9.98	0.0208	0.159
Rv0243	1.46	9.23	0.0209	0.159
Rv0186A	1.46	7.88	0.0209	0.159
Rv2220	1.46	10.5	0.0212	0.161
ncRv11147Ac	1.46	4.91	0.0228	0.168
Rv0727c	1.46	4.17	0.0251	0.178
Rv0455c	1.45	8.08	0.0216	0.163
Rv2387	1.45	7.21	0.0217	0.163
Rv2204c	1.45	9.74	0.0221	0.165
Rv2513	1.45	6.38	0.0221	0.165
Rv0361	1.45	7.93	0.0221	0.165
Rv1316c	1.45	5.78	0.0225	0.166
Rv2384	1.45	5.2	0.0228	0.168
Rv1554	1.45	2.02	0.0421	0.243
Rv2441c	1.44	8.42	0.0228	0.168
Rv3675	1.44	6.82	0.0234	0.17
Rv0273c	1.44	6.46	0.0239	0.172
Rv3813c	1.44	5.92	0.0241	0.173
Rv3531c	1.44	5.03	0.0251	0.178
Rv2830c	1.44	4.57	0.0257	0.179
Rv1383	1.43	7.22	0.0237	0.172
Rv2380c	1.43	7.98	0.0241	0.173
Rv3753c	1.43	6.97	0.0241	0.173
Rv3511	1.43	6.21	0.0245	0.175
Rv2659c	1.43	5.4	0.0251	0.178
Rv1425	1.42	7.62	0.0246	0.175
Rv2469c	1.42	5.49	0.0256	0.179
Rv2132	1.42	6.12	0.0258	0.179
Rv1789	1.41	8.15	0.0254	0.178
Rv2457c	1.41	11.2	0.0255	0.179
Rv3402c	1.41	6.54	0.0258	0.179
Rv1171	1.41	7.05	0.0261	0.18
Rv3558	1.41	6.47	0.0264	0.181
Rv0474	1.41	6.43	0.0265	0.181
Rv0098	1.41	3.77	0.0314	0.202
Rv0577	1.4	7.43	0.0266	0.181
Rv0996	1.4	8.75	0.0269	0.182
Rv3496c	1.4	8.19	0.027	0.183
Rv3623	1.4	7.14	0.0272	0.183
Rv2119	1.4	5.62	0.0279	0.187
Rv0170	1.39	10	0.0271	0.183
Rv0711	1.39	7.34	0.0276	0.185
Rv0312	1.39	8.6	0.0276	0.185
Rv1675c	1.39	3.7	0.0332	0.208
Rv3334	1.38	6.2	0.0292	0.194
Rv2340c	1.38	6.81	0.0297	0.196
Rv0580c	1.38	6.17	0.03	0.196
Rv3789	1.38	5.45	0.0309	0.2
Rv1064c	1.38	4.73	0.0316	0.203
Rv2822c	1.38	4.42	0.0323	0.206
Rv2312	1.38	4.27	0.0331	0.208
Rv1555	1.38	3.43	0.0365	0.221
Rv0603	1.38	2.06	0.0528	0.275
Rv0129c	1.37	10.1	0.0292	0.194
Rv1527c	1.37	8.39	0.0295	0.195
espB	1.37	9.6	0.0295	0.195
Rv3090	1.37	5.16	0.0314	0.202
Rv2375	1.37	5.59	0.0318	0.204
Rv0728c	1.37	4.37	0.0341	0.212
Rv0160c	1.37	3.56	0.0357	0.217
Rv1965	1.37	3.25	0.0387	0.23
Rv3905c	1.37	2.01	0.0549	0.28
Rv2451	1.37	1.49	0.0639	0.303
Rv1161	1.36	10.4	0.0307	0.2
Rv1095	1.36	9.89	0.0309	0.2
Rv2823c	1.36	6.92	0.0313	0.202
Rv2886c	1.36	4.46	0.0344	0.213
Rv0620	1.36	2.17	0.0557	0.281
Rv2381c	1.35	6.94	0.0325	0.206
MTS2975	1.35	5.82	0.0333	0.209
Rv2747	1.35	4.71	0.0348	0.215
Rv1948c	1.35	2.97	0.0446	0.251
Rv2740	1.34	6.1	0.0349	0.215
Rv0985c	1.34	5.76	0.0349	0.215
Rv1687c	1.34	5.91	0.0355	0.217
Rv2116	1.34	4.73	0.0364	0.221
Rv2117	1.34	2.15	0.0588	0.29
Rv1266c	1.33	7.48	0.035	0.215
Rv2442c	1.33	8.4	0.0353	0.216
Rv0121c	1.33	4.19	0.0395	0.232
Rv3353c	1.33	3.15	0.0449	0.252
Rv0950c	1.32	7.87	0.0362	0.22
Rv0875c	1.32	5.67	0.0379	0.228
Rv3338	1.32	5.05	0.0393	0.231
Rv3175	1.32	3.51	0.0432	0.247
Rv1968	1.32	3.34	0.0465	0.255
Rv1792	1.31	9.04	0.0371	0.224
Rv3290c	1.31	10.2	0.038	0.228
Rv2150c	1.31	9.71	0.0381	0.228
Rv1174c	1.31	9.05	0.0381	0.228
Rv2821c	1.31	5.8	0.0393	0.231
Rv0841	1.31	1.02	0.0932	0.366
Rv3812	1.3	6.56	0.04	0.234
Rv1154c	1.3	5.02	0.0411	0.238
Rv3503c	1.3	4.08	0.0456	0.254
Rv2760c	1.3	3.47	0.0492	0.263
Rv2261c	1.3	3.37	0.0502	0.266
Rv1206	1.29	7	0.0407	0.237
Rv3912	1.29	4.96	0.0424	0.244
Rv3349c	1.29	4.43	0.0451	0.253
Rv0105c	1.29	1.43	0.0824	0.342
Rv3048c	1.28	8.4	0.0416	0.241
Rv0141c	1.28	6.61	0.0423	0.243
Rv3545c	1.28	5.82	0.0433	0.247
Rv3733c	1.28	6.87	0.0434	0.247
Rv0194	1.28	5.1	0.0442	0.25
Rv3541c	1.28	3.22	0.0533	0.277
Rv1933c	1.28	2.57	0.0604	0.294
Rv1356c	1.28	2.48	0.061	0.295
Rv3241c	1.27	8.44	0.0431	0.247
Rv1046c	1.27	8.51	0.0436	0.248
Rv1375	1.27	7.33	0.0439	0.249
Rv2964	1.27	6.11	0.0441	0.249
Rv1663	1.27	5.92	0.0451	0.253
Rv0846c	1.27	6.21	0.0453	0.253
Rv1861	1.27	5.36	0.0458	0.254
Rv0456c	1.27	5.26	0.0462	0.255
Rv3698	1.27	5.5	0.0465	0.255
Rv2123	1.27	2.94	0.0604	0.294
Rv3650	1.27	2.67	0.063	0.301
Rv3810	1.26	9.87	0.0448	0.252
Rv1679	1.26	6.96	0.0457	0.254
Rv1059	1.26	6.66	0.0459	0.254
Rv0868c	1.26	6.4	0.0465	0.255
Rv2503c	1.26	5.94	0.0473	0.259
Rv1075c	1.26	6.07	0.0474	0.259
Rv3636	1.26	5.64	0.0474	0.259
Rv1146	1.26	5.59	0.0476	0.259
Rv1268c	1.26	4.78	0.0483	0.261
Rv0993	1.25	7.5	0.0478	0.26
Rv2578c	1.25	4.55	0.0512	0.27
Rv3591c	1.25	4.37	0.0518	0.272
Rv1741	1.25	3.77	0.0555	0.281
Rv1970	1.25	3.81	0.0564	0.284
Rv3620c	1.25	3.82	0.0567	0.284
Rv1157c	1.24	8.12	0.048	0.26
Rv1318c	1.24	7.16	0.0486	0.262
Rv0173	1.24	9.71	0.0492	0.263
Rv1162	1.24	8.82	0.0493	0.263
Rv0872c	1.24	8.86	0.0494	0.263
Rv2873	1.24	6.1	0.0499	0.265
Rv2023A	1.24	5.38	0.0505	0.268
Rv3437	1.24	4.55	0.0531	0.277
Rv0837c	1.24	3.46	0.0569	0.284
Rv0503c	1.23	9.2	0.0507	0.268
Rv1780	1.23	6.47	0.0511	0.269
Rv1279	1.23	7.83	0.0514	0.271
Rv2899c	1.23	5.92	0.0519	0.272
Rv0944	1.23	4.35	0.0549	0.28
Rv3529c	1.23	4.71	0.0556	0.281
Rv1508c	1.22	8.51	0.0515	0.271
Rv2383c	1.22	7.61	0.0528	0.275
Rv0246	1.22	5.94	0.0534	0.277
Rv1548c	1.22	6.36	0.0535	0.277
Rv1895	1.22	5.48	0.0544	0.28
Rv1145	1.22	4.46	0.0581	0.288
Rv1776c	1.22	3.74	0.063	0.301
Rv3448	1.22	3.69	0.063	0.301
Rv0014c	1.21	8.89	0.0538	0.279
Rv0172	1.21	10.3	0.054	0.279
Rv2080	1.21	7.1	0.0544	0.28
Rv3688c	1.21	7.06	0.0544	0.28
Rv1690	1.21	6.87	0.055	0.28
Rv0355c	1.21	8.92	0.055	0.28
Rv3034c	1.2	7.45	0.0575	0.285
Rv0096	1.2	3.85	0.0632	0.302
Rv0174	1.19	10.5	0.0572	0.285
Rv2301	1.19	8.04	0.0575	0.285
Rv1205	1.19	6.45	0.0594	0.292
Rv3287c	1.19	6.02	0.0594	0.292
Rv3159c	1.19	7.65	0.0595	0.292
Rv0404	1.19	7.21	0.0597	0.292
Rv1393c	1.19	6.63	0.0597	0.292
Rv0786c	1.19	5.15	0.0604	0.294
Rv0850	1.19	4.18	0.0652	0.304
Rv2863	1.19	0.938	0.13	0.437
Rv3497c	1.18	7.75	0.0598	0.293
Rv1707	1.18	8.45	0.0609	0.295
Rv0981	1.18	6.85	0.0609	0.295
Rv1772	1.18	8.21	0.0612	0.296
Rv3547	1.18	6.78	0.0612	0.296
Rv0029	1.18	6.43	0.0616	0.297
Rv0347	1.18	6.64	0.0622	0.299
Rv1267c	1.18	5.42	0.0638	0.303
Rv3355c	1.18	4.51	0.0655	0.305
Rv3676	1.17	9.24	0.0621	0.299
Rv2484c	1.17	8.6	0.0625	0.3
Rv0244c	1.17	7.09	0.064	0.303
Rv3788	1.17	6.18	0.0646	0.303
Rv1525	1.17	5.38	0.0648	0.303
Rv2884	1.17	5.89	0.0651	0.304
Rv2145c	1.16	10.2	0.064	0.303
Rv2483c	1.16	8.43	0.0646	0.303
Rv3495c	1.16	7.74	0.0654	0.305
Rv1917c	1.16	5.57	0.0659	0.306
Rv3702c	1.16	5.65	0.0669	0.309
Rv2508c	1.16	5.48	0.0675	0.311
Rv2219A	1.16	4.66	0.0712	0.319
PhoP	1.15	8.37	0.066	0.306
Rv0987	1.15	7.41	0.0664	0.308
Rv2681	1.15	7.64	0.0673	0.31
Rv3854c	1.15	7.85	0.0676	0.311
Rv3500c	1.15	6.23	0.0685	0.312
Rv0373c	1.15	5.77	0.0685	0.312
Rv2385	1.15	4.79	0.0721	0.321
Rv3530c	1.15	4.67	0.0738	0.324
Rv0492A	1.15	3.64	0.0782	0.333
Rv3413c	1.14	8.46	0.0682	0.312
Rv1987	1.14	8.01	0.0694	0.314
Rv0913c	1.14	7.77	0.0695	0.314
Rv3731	1.14	5.5	0.0711	0.319
Rv1998c	1.14	5.22	0.0725	0.321
Rv2303c	1.14	4.54	0.0751	0.327
Rv2570	1.14	3.42	0.0811	0.34
espE	1.13	10.5	0.0705	0.317
Rv3161c	1.13	9.29	0.0716	0.32
Rv1272c	1.13	6.16	0.0722	0.321
Rv2169c	1.13	6.82	0.0728	0.322
Rv3769	1.13	5.97	0.0732	0.323
Rv3527	1.13	5.75	0.0749	0.327
Rv2749	1.13	5.17	0.0757	0.328
Rv2017	1.13	5.04	0.0765	0.33
Rv2408	1.13	2.73	0.0946	0.369
Rv3053c	1.12	9.96	0.073	0.322
Rv3209	1.12	8.03	0.0733	0.323
Rv3499c	1.12	8.04	0.0737	0.324
Rv0995	1.12	6.31	0.0752	0.327
Rv1856c	1.12	6.72	0.0753	0.327
Rv0263c	1.12	5.74	0.0767	0.33
Rv1135c	1.12	5.71	0.0772	0.331
Rv3768	1.12	4.68	0.0778	0.332
Rv3513c	1.12	1.97	0.115	0.408
Rv1701	1.11	7.62	0.0764	0.33
Rv3001c	1.11	8.43	0.077	0.331
Rv1394c	1.11	6.54	0.0781	0.333
Rv2472	1.11	6.2	0.0786	0.334
Rv2292c	1.11	3.16	0.0931	0.366
Rv1680	1.1	6.01	0.0803	0.338
Rv3661	1.1	7.49	0.0804	0.338
Rv1363c	1.1	7.57	0.0811	0.34
Rv3504	1.1	5.1	0.0819	0.342
Rv2669	1.1	4.59	0.0848	0.345
Rv1934c	1.1	3.2	0.0986	0.379
Rv2653c	1.1	1.99	0.121	0.423
Rv2988c	1.09	7.8	0.0811	0.34
Rv0470c	1.09	9.15	0.0813	0.34
Rv3811	1.09	9.8	0.0814	0.34
Rv3917c	1.09	8.25	0.0823	0.342
Rv1793	1.09	9.27	0.0824	0.342
Rv2682c	1.09	9.43	0.0825	0.342
Rv0069c	1.09	6.88	0.0826	0.342
Rv2115c	1.09	9.68	0.0827	0.342
Rv3498c	1.09	7.34	0.0832	0.343
Rv2082	1.09	8.39	0.0834	0.343
Rv3323c	1.09	5.73	0.0834	0.343
Rv1430	1.09	5.94	0.0835	0.343
Rv2601	1.09	5.53	0.0837	0.343
Rv0986	1.09	5.85	0.0842	0.345
Rv1049	1.09	4.89	0.086	0.349
Rv0078	1.09	4.81	0.0863	0.349
Rv1526c	1.09	5.07	0.0866	0.35
Rv2664	1.09	4.75	0.0872	0.351
Rv2490c	1.09	4.5	0.0872	0.351
Rv3346c	1.09	3.01	0.103	0.387
Rv3803c	1.08	9.53	0.0835	0.343
Rv0565c	1.08	6.62	0.0865	0.349
Rv3786c	1.08	5.82	0.0884	0.354
Rv3125c	1.08	3.77	0.0968	0.374
Rv1482c	1.08	2.46	0.114	0.405
Rv0397	1.08	1.9	0.137	0.447
Rv0072	1.07	7.68	0.087	0.351
Rv1660	1.07	7.17	0.0875	0.351
Rv0392c	1.07	6.92	0.0877	0.352
Rv3006	1.07	8.83	0.0884	0.354
Rv0886	1.07	6.39	0.0888	0.355
Rv0222	1.07	5.96	0.0896	0.356
Rv1672c	1.07	5.91	0.0903	0.359
Rv0360c	1.07	5.86	0.0917	0.363
Rv2598	1.07	5.01	0.092	0.363
Rv2544	1.07	2.61	0.118	0.415
Rv3348	1.07	1.35	0.149	0.465
Rv1769	1.06	8.32	0.0902	0.359
Rv3692	1.06	7.71	0.0903	0.359
Rv2402	1.06	7.6	0.0907	0.36
Rv3570c	1.06	7.74	0.0912	0.361
Rv3515c	1.06	6.47	0.0933	0.366
Rv3324c	1.06	3.84	0.101	0.382
Rv1344	1.06	3.51	0.103	0.387
Rv1588c	1.06	0.937	0.178	0.509
Rv0604	1.05	6.2	0.094	0.367
Rv2500c	1.05	7.56	0.0946	0.369
Rv0902c	1.05	7.87	0.095	0.37
Rv1826	1.05	8.44	0.095	0.37
Rv0318c	1.05	4.4	0.1	0.382
Rv1190	1.05	3.72	0.106	0.39
Rv3177	1.05	1.61	0.153	0.471
Rv0822c	1.04	8.43	0.0957	0.371
Rv2919c	1.04	6.6	0.0966	0.374
Rv0994	1.04	7.76	0.0969	0.374
Rv2050	1.04	8.24	0.0975	0.376
Rv2359	1.04	6.02	0.0983	0.378
Rv3548c	1.04	5.68	0.0992	0.38
Rv2504c	1.04	5.94	0.1	0.382
Rv2026c	1.04	4.59	0.104	0.388
Rv2567	1.03	8.06	0.0993	0.38
Rv0507	1.03	8.19	0.1	0.382
Rv3107c	1.03	7.2	0.101	0.382
Rv0167	1.03	9.9	0.101	0.382
Rv0223c	1.03	6.37	0.101	0.382
Rv1550	1.03	5.85	0.101	0.383
ncRv3418Ac	1.03	9.69	0.101	0.383
Rv3528c	1.03	7.01	0.102	0.383
Rv2731	1.03	7.54	0.102	0.383
Rv3895c	1.03	6.1	0.102	0.384
Rv1029	1.03	5.53	0.103	0.388
Rv3583c	1.02	10.8	0.102	0.384
Rv2632c	1.02	7.37	0.103	0.387
Rv1352	1.02	6.78	0.103	0.388
Rv1731	1.02	7.52	0.104	0.388
Rv0005	1.02	10.6	0.104	0.388
Rv3801c	1.02	11.7	0.104	0.388
Rv1535	1.02	7.02	0.105	0.39
Rv0937c	1.02	6.57	0.105	0.39
Rv2300c	1.02	5.44	0.106	0.39
Rv3081	1.02	5.6	0.107	0.392
Rv3007c	1.02	4.98	0.108	0.393
Rv3449	1.02	3.98	0.111	0.4
Rv2203	1.01	7.03	0.106	0.39
Rv1566c	1.01	8.06	0.106	0.391
Rv2074	1.01	7.93	0.107	0.391
Rv1163	1.01	6.7	0.107	0.392
Rv3414c	1.01	8.34	0.108	0.392
Rv2382c	1.01	5.95	0.109	0.396
Rv0698	1.01	5.28	0.112	0.401
Rv0614	1.01	3.14	0.128	0.434
Rv0759c	1	7.51	0.11	0.399
Rv0473	1	7.28	0.11	0.399
Rv2819c	1	6.53	0.111	0.4
Rv2668	1	5.1	0.115	0.409
Rv0267	1	3.38	0.125	0.428
Rv3704c	0.999	7.6	0.111	0.399
Rv0677c	0.994	9.51	0.112	0.401
Rv3229c	0.993	9.64	0.112	0.402
Rv0876c	0.991	7.83	0.113	0.405
Rv2729c	0.99	6.12	0.116	0.41
Rv2825c	0.99	5.35	0.117	0.414
Rv0043c	0.988	6.61	0.116	0.41
Rv3033	0.988	5.01	0.119	0.419
Rv2820c	0.985	5.57	0.119	0.42
Rv2304c	0.984	4.04	0.126	0.431
Rv2487c	0.984	3.5	0.132	0.439
Rv3701c	0.982	6.86	0.117	0.415
Rv3004	0.981	5.42	0.121	0.423
Rv1808	0.978	6.5	0.119	0.42
Rv1669	0.978	1.66	0.183	0.516
Rv2510c	0.977	6.86	0.12	0.42
Rv2182c	0.976	8.46	0.119	0.418
Rv0915c	0.976	4.76	0.125	0.428
Rv3453	0.976	3.7	0.131	0.438
Rv1664	0.975	6.54	0.121	0.423
Rv3730c	0.973	5.24	0.123	0.428
Rv0731c	0.971	5.63	0.124	0.428
Rv0730	0.97	7.5	0.122	0.424
Rv3332	0.97	6.31	0.122	0.426
Rv0602c	0.967	2.86	0.145	0.46
Rv3350c	0.966	8.22	0.122	0.426
Rv3544c	0.966	6.12	0.125	0.428
Rv2525c	0.965	7.74	0.123	0.427
Rv2159c	0.962	10.2	0.124	0.428
Rv3331	0.962	7.35	0.125	0.428
Rv1228	0.962	4.41	0.132	0.44
Rv3494c	0.961	8.25	0.125	0.428
Rv1871c	0.96	11	0.124	0.428
Rv3876	0.96	9.45	0.124	0.428
Rv0168	0.96	8.98	0.125	0.428
Rv0856	0.96	7.07	0.126	0.43
G2	0.96	2.79	0.146	0.462
Rv0219	0.959	3.07	0.147	0.463
Rv2318	0.958	4.56	0.132	0.44
Rv1964	0.958	3.91	0.14	0.452
Rv3681c	0.956	7.14	0.127	0.432
Rv3587c	0.954	9.65	0.127	0.432
Rv1522c	0.954	8.32	0.127	0.432
Rv3700c	0.953	6.1	0.13	0.437
Rv3046c	0.953	5.62	0.131	0.438
Rv2735c	0.951	6.36	0.13	0.437
Rv0921	0.951	4.92	0.135	0.444
Rv3918c	0.95	7.23	0.129	0.437
Rv0621	0.948	5.71	0.133	0.44
Rv1850	0.947	6.9	0.131	0.438
Rv3561	0.946	5.63	0.134	0.443
Rv0046c	0.944	9.53	0.131	0.438
Rv1096	0.943	7.99	0.132	0.439
Rv2120c	0.943	6.31	0.134	0.442
Rv2176	0.942	6.41	0.134	0.442
Rv3479	0.941	8.63	0.132	0.44
Rv0873	0.94	9.22	0.132	0.44
Rv2075c	0.939	6.69	0.135	0.443
Rv2016	0.939	5.16	0.139	0.45
Rv3762c	0.937	7.2	0.135	0.444
Rv1058	0.935	6.27	0.137	0.447
Rv0208c	0.934	7.74	0.135	0.444
Rv3877	0.933	8.88	0.135	0.444
Rv1491c	0.933	7.65	0.136	0.445
Rv2776c	0.931	6.84	0.138	0.448
Rv2943	0.927	5.65	0.141	0.453
Rv0973c	0.927	5.42	0.142	0.455
Rv3689	0.924	8.03	0.139	0.451
Rv0655	0.922	11	0.14	0.451
Rv3484	0.922	7.85	0.14	0.452
Rv2579	0.92	6.15	0.143	0.458
Rv2377c	0.917	3.86	0.157	0.476
Rv3341	0.914	6.59	0.145	0.461
Rv2113	0.914	6.35	0.146	0.461
Rv3476c	0.914	5.95	0.146	0.462
Rv3903c	0.913	5.57	0.147	0.463
Rv3412	0.911	8.81	0.145	0.461
Rv0827c	0.911	4.31	0.156	0.476
Rv0769	0.91	5.54	0.15	0.467
Rv3260c	0.909	9.45	0.145	0.461
Rv2020c	0.909	6.4	0.148	0.464
Rv3726	0.907	8.1	0.147	0.463
Rv2411c	0.907	8.22	0.147	0.463
Rv3344c	0.905	3.69	0.161	0.483
Rv1540	0.903	6.63	0.15	0.467
Rv3644c	0.902	6.94	0.15	0.467
Rv0397A	0.901	5.95	0.152	0.47
Rv0264c	0.901	5.9	0.152	0.47
Rv0899	0.9	6.04	0.152	0.47
Rv1794	0.897	10.1	0.151	0.468
Rv2914c	0.897	6.99	0.152	0.47
Rv1297	0.896	11.4	0.151	0.469
Rv2091c	0.896	9.24	0.151	0.469
Rv0149	0.894	7.92	0.153	0.471
mpr17	0.894	0.671	0.265	0.611
Rv0270	0.892	9.57	0.153	0.471
Rv0972c	0.892	5.08	0.158	0.477
Rv1432	0.892	4.89	0.16	0.48
esxA	0.891	12.1	0.153	0.471
Rv0383c	0.89	8.56	0.154	0.474
Rv3847	0.889	8.02	0.155	0.475
Rv1868	0.888	7.13	0.156	0.476
Rv2378c	0.888	5.72	0.159	0.479
Rv1111c	0.884	8.12	0.157	0.477
Rv0694	0.884	5.82	0.161	0.482
Rv1074c	0.882	9.45	0.158	0.477
Rv3144c	0.882	9.14	0.158	0.477
Rv1744c	0.882	3.09	0.183	0.516
Rv2713	0.881	7.13	0.159	0.48
Rv1028c	0.879	5.81	0.163	0.486
Rv0492c	0.877	6.58	0.162	0.484
Rv1989c	0.876	5.81	0.164	0.488
Rv3472	0.876	5.2	0.166	0.491
Rv2536	0.875	8.66	0.161	0.484
Rv3543c	0.872	5.45	0.168	0.495
Rv1133c	0.871	11.5	0.163	0.486
Rv2927c	0.871	8.47	0.163	0.486
Rv1955	0.865	5.75	0.17	0.497
Rv2730	0.865	2.27	0.209	0.548
Rv0740	0.864	6.45	0.168	0.495
Rv0136	0.864	5.6	0.171	0.498
Rv2640c	0.862	4.77	0.175	0.506
Rv3727	0.861	5.38	0.172	0.5
Rv2333c	0.86	6.14	0.171	0.498
Rv2818c	0.859	6.37	0.171	0.498
Rv3835	0.858	7.55	0.17	0.497
Rv0026	0.858	6.76	0.171	0.498
Rv0006	0.857	10.6	0.169	0.496
Rv3890c	0.857	7.15	0.171	0.498
Rv2580c	0.855	7.46	0.171	0.498
Rv1935c	0.854	3.31	0.194	0.528
Rv0855	0.853	6.59	0.173	0.502
Rv1382	0.853	5.33	0.177	0.508
Rv1645c	0.851	7.01	0.174	0.504
Rv1398c	0.85	10.7	0.173	0.501
Rv3098A	0.85	5.87	0.177	0.508
Rv1523	0.848	5.92	0.177	0.508
Rv2126c	0.848	3.52	0.198	0.535
Rv1974	0.848	2.26	0.219	0.56
Rv0594	0.846	5.61	0.179	0.51
Rv1658	0.845	7.14	0.177	0.508
Rv0132c	0.842	5.22	0.184	0.517
Rv0975c	0.842	4.19	0.189	0.525
Rv2984	0.841	8.52	0.178	0.509
Rv2773c	0.841	6.83	0.179	0.51
ssr	0.84	16.3	0.178	0.509
Rv2896c	0.838	5.77	0.183	0.516
Rv0968	0.838	5.34	0.183	0.516
Rv2423	0.838	5.34	0.183	0.516
Rv2505c	0.836	5.65	0.185	0.517
Rv3573c	0.836	5.16	0.186	0.521
Rv1444c	0.835	6.51	0.183	0.516
Rv1999c	0.83	3.42	0.205	0.544
Rv2667	0.83	3.18	0.212	0.549
Rv1963c	0.827	5.78	0.189	0.525
Rv3564	0.827	4.78	0.191	0.527
Rv2636	0.826	5.12	0.192	0.528
Rv0739	0.825	5.75	0.19	0.525
mcr15	0.823	5.08	0.194	0.528
Rv2488c	0.822	6.98	0.189	0.525
Rv2022c	0.821	5.53	0.192	0.528
Rv1156	0.82	8.67	0.189	0.525
Rv3057c	0.819	6.97	0.191	0.526
Rv0616c	0.819	1.92	0.265	0.611
Rv1646	0.818	7.5	0.191	0.526
mcr11	0.818	5.59	0.193	0.528
Rv3389c	0.816	7.9	0.191	0.526
Rv0578c	0.816	7.97	0.191	0.527
Rv1993c	0.816	4.78	0.197	0.535
Rv3079c	0.816	4.9	0.198	0.535
Rv1477	0.814	9.48	0.192	0.527
Rv0151c	0.81	5.55	0.198	0.537
Rv1065	0.809	6.98	0.196	0.532
Rv3790	0.806	7.38	0.197	0.534
Rv3288c	0.803	5.87	0.201	0.539
Rv0116c	0.801	6.5	0.201	0.539
Rv0989c	0.799	5.92	0.203	0.542
Rv2033c	0.797	6.12	0.204	0.543
Rv2144c	0.795	9.29	0.202	0.54
Rv3597c	0.794	8.57	0.203	0.542
Rv0255c	0.793	6.42	0.206	0.545
Rv0653c	0.79	4.66	0.214	0.555
Rv3861	0.79	2.41	0.254	0.6
Rv3867	0.789	8.81	0.206	0.545
Rv1248c	0.787	10.6	0.206	0.546
ncRv0412A	0.787	3.24	0.229	0.572
Rv1648	0.786	6.76	0.209	0.548
Rv1702c	0.786	5.28	0.214	0.555
Rv1018c	0.784	8.62	0.208	0.548
ncRv12765Ac	0.783	2.38	0.258	0.604
Rv0179c	0.781	8.74	0.21	0.548
Rv3538	0.781	4.84	0.218	0.559
Rv0925c	0.78	7.47	0.212	0.55
Rv0321	0.78	5.99	0.214	0.555
Rv0122	0.78	3.55	0.226	0.569
Rv3669	0.778	6.96	0.213	0.554
Rv1401	0.776	5.95	0.217	0.559
Rv3624c	0.774	7.1	0.216	0.557
Rv3420c	0.774	6.71	0.216	0.558
Rv1230c	0.773	8.39	0.215	0.555
Rv1238	0.771	7.38	0.217	0.558
Rv2737c	0.769	9.32	0.217	0.559
Rv1978	0.768	6.24	0.22	0.563
Rv3622c	0.767	1.78	0.299	0.642
Rv0394c	0.766	6.26	0.222	0.564
Rv3621c	0.766	4.49	0.23	0.573
Rv1641	0.763	10.4	0.221	0.563
Rv2680	0.763	7.31	0.222	0.564
Rv1700	0.763	7.01	0.222	0.564
Rv0675	0.763	6.16	0.224	0.567
Rv2334	0.762	9.08	0.221	0.564
Rv1478	0.758	7.72	0.224	0.567
Rv1722	0.758	6.78	0.226	0.568
Rv2565	0.757	7.53	0.225	0.568
Rv2695	0.757	4.7	0.234	0.577
Rv3799c	0.756	11	0.225	0.567
Rv1172c	0.756	9.18	0.225	0.568
Rv0213c	0.752	5.17	0.234	0.578
Rv0087	0.752	3.97	0.244	0.589
Rv1975	0.75	3.79	0.242	0.588
Rv3391	0.749	6.93	0.231	0.575
Rv3049c	0.748	8.81	0.23	0.573
Rv0848	0.748	6.96	0.231	0.575
Rv0348	0.748	5.41	0.236	0.579
Rv0117	0.748	5.05	0.238	0.581
Rv3664c	0.748	4.24	0.241	0.586
Rv1880c	0.747	8.76	0.231	0.575
Rv3119	0.746	6.76	0.233	0.576
Rv1593c	0.745	6.59	0.234	0.577
Rv0978c	0.745	1.27	0.342	0.679
Rv1166	0.744	8.1	0.233	0.577
Rv0502	0.742	9.5	0.233	0.577
Rv2264c	0.74	5.99	0.238	0.582
Rv2357c	0.739	7.75	0.236	0.579
Rv1630	0.738	11	0.236	0.579
Rv1077	0.738	8.19	0.236	0.579
mcr16	0.738	1.47	0.32	0.666
Rv1863c	0.737	8.33	0.237	0.581
Rv2079	0.737	6.67	0.238	0.582
Rv1782	0.736	9.65	0.237	0.581
Rv0932c	0.736	9.94	0.237	0.581
Rv0901	0.734	6.24	0.242	0.588
Rv3477	0.733	8.52	0.24	0.584
Rv3863	0.732	8.53	0.24	0.585
Rv2237A	0.731	7.04	0.242	0.588
Rv2876	0.73	6.39	0.243	0.589
Rv0741	0.729	7.11	0.243	0.589
Rv1786	0.729	4.92	0.251	0.596
Rv1876	0.728	7.56	0.243	0.589
Rv1376	0.728	6.52	0.245	0.59
Rv1770	0.727	8.89	0.243	0.588
Rv1819c	0.727	6.96	0.244	0.59
Rv1652	0.727	5.78	0.247	0.593
Rv3008	0.725	6.01	0.248	0.593
Rv2529	0.725	5.23	0.251	0.596
Rv3405c	0.724	5.98	0.249	0.595
ncrMT3949	0.723	7.36	0.247	0.593
Rv1106c	0.722	7.49	0.247	0.593
Rv3077	0.722	7.07	0.248	0.593
Rv3569c	0.722	6.19	0.248	0.594
Rv1708	0.721	7.93	0.247	0.593
Rv0378	0.721	1.5	0.332	0.674
Rv0493c	0.72	5.44	0.252	0.597
Rv0336	0.72	3.58	0.265	0.611
Rv1236	0.718	5.65	0.254	0.6
Rv0135c	0.717	7.28	0.251	0.596
Rv0227c	0.716	9.27	0.25	0.595
Rv1271c	0.715	4.02	0.264	0.611
Rv0643c	0.713	8.79	0.252	0.597
Rv2702	0.713	6.32	0.255	0.601
Rv3559c	0.713	4.86	0.26	0.607
Rv0077c	0.711	4.57	0.262	0.608
Rv0598c	0.71	6.87	0.256	0.601
Rv2035	0.71	4.66	0.265	0.611
Rv3340	0.709	7.45	0.256	0.601
Rv1019	0.709	6.22	0.258	0.604
Rv0699	0.709	1.13	0.37	0.702
Rv2672	0.706	7.94	0.258	0.604
Rv2663	0.705	3.99	0.276	0.624
Rv0857	0.704	6.79	0.26	0.606
Rv0861c	0.703	7.18	0.26	0.606
Rv3773c	0.703	4.69	0.271	0.619
Rv3900c	0.702	7.04	0.261	0.608
Rv1142c	0.7	6.71	0.263	0.61
Rv0575c	0.696	3.04	0.299	0.642
Rv0506	0.693	7.55	0.266	0.612
Rv3581c	0.692	7.85	0.267	0.614
Rv2862c	0.691	4.63	0.276	0.624
Rv2816c	0.691	3.48	0.286	0.631
Rv2316	0.691	2.89	0.298	0.642
Rv0190	0.69	8.11	0.268	0.615
Rv2157c	0.689	8.26	0.268	0.615
Rv0405	0.689	7.83	0.269	0.616
ncRv11414Ac	0.689	1.57	0.354	0.69
Rv2148c	0.687	6.59	0.272	0.62
Rv0452	0.687	6.54	0.272	0.62
Rv2100	0.687	4.49	0.282	0.629
Rv1785c	0.686	5.69	0.275	0.623
Rv1150	0.686	0.463	0.401	0.725
Rv0809	0.685	8.33	0.271	0.619
Rv0050	0.685	9.61	0.271	0.619
Rv1463	0.683	7.94	0.273	0.621
Rv2569c	0.683	5.9	0.277	0.625
Rv1946c	0.683	2.64	0.304	0.647
Rv0450c	0.682	9.61	0.273	0.621
PE35	0.681	9.29	0.274	0.622
Rv3679	0.679	10.8	0.275	0.623
Rv2882c	0.679	8.41	0.275	0.623
Rv1273c	0.679	5.58	0.28	0.627
Rv3646c	0.677	8.94	0.277	0.624
Rv0030	0.677	5.38	0.283	0.629
Rv1009	0.676	8.72	0.277	0.625
Rv2185c	0.676	8.3	0.278	0.625
Rv1498A	0.676	5.77	0.283	0.629
Rv2379c	0.675	7.79	0.279	0.627
Rv2468c	0.674	6.85	0.28	0.627
Rv3040c	0.674	6.1	0.283	0.629
Rv2703	0.673	9.81	0.279	0.627
Rv1884c	0.673	10.1	0.279	0.627
Rv0877	0.672	8.55	0.281	0.628
Rv1231c	0.672	6.08	0.283	0.629
Rv1278	0.671	8.06	0.281	0.628
Rv3378c	0.67	5.56	0.287	0.632
Rv3845	0.668	3.49	0.302	0.644
Rv3237c	0.667	6.08	0.287	0.633
Rv2198c	0.666	8.85	0.285	0.631
Rv1728c	0.666	6.94	0.286	0.631
Rv0163	0.666	3.94	0.301	0.644
Rv0369c	0.666	3.14	0.313	0.659
Rv2999	0.665	5.63	0.291	0.637
Rv1131	0.665	4.17	0.302	0.644
Rv0733	0.664	8.27	0.286	0.631
Rv3002c	0.664	6.9	0.288	0.633
Rv2824c	0.664	4.95	0.294	0.639
Rv0370c	0.664	3.99	0.299	0.642
Rv2371	0.664	3.47	0.305	0.647
Rv1972	0.664	2.69	0.32	0.666
Rv2746c	0.662	5.71	0.291	0.637
Rv1625c	0.661	7.36	0.289	0.635
Rv3736	0.661	6.74	0.29	0.636
Rv3029c	0.659	10	0.289	0.635
Rv0487	0.659	6.38	0.293	0.638
Rv2164c	0.658	7.79	0.291	0.637
Rv2482c	0.657	8.58	0.291	0.637
Rv1470	0.657	5.63	0.297	0.641
Rv1243c	0.657	3.51	0.312	0.657
Rv0814c	0.656	6.97	0.293	0.638
Rv1655	0.656	6.78	0.294	0.639
Rv3855	0.656	5.56	0.295	0.639
Rv2516c	0.655	6.46	0.295	0.639
Rv3678A	0.655	6.32	0.296	0.639
Rv3017c	0.655	3.26	0.319	0.665
Rv0176	0.654	8.62	0.293	0.638
Rv2911	0.654	6.96	0.295	0.639
Rv1686c	0.653	5.81	0.299	0.642
Rv0798c	0.652	7.19	0.296	0.639
Rv1888c	0.651	5.14	0.301	0.644
Rv0314c	0.649	7.49	0.298	0.642
Rv2129c	0.649	7.36	0.298	0.642
Rv2831	0.647	6.82	0.301	0.643
Rv0505c	0.644	8.25	0.301	0.644
Rv0867c	0.644	7.69	0.301	0.644
Rv1671	0.644	3.45	0.319	0.665
Rv2514c	0.644	2.9	0.333	0.674
Rv3914	0.643	7.61	0.302	0.644
Rv0761c	0.642	8.64	0.302	0.644
Rv2531c	0.64	7.8	0.305	0.647
Rv0386	0.639	8.43	0.304	0.647
Rv0979c	0.639	1.41	0.392	0.719
Rv3719	0.638	8.14	0.305	0.648
Rv2097c	0.635	9.03	0.307	0.651
Rv3787c	0.633	4.94	0.317	0.664
Rv2244	0.63	10.6	0.311	0.656
Rv2772c	0.629	6.46	0.314	0.661
Rv1159A	0.629	6.25	0.315	0.661
Rv2561	0.629	5.83	0.317	0.664
Rv2307B	0.628	4.33	0.33	0.672
Rv1988	0.627	7.26	0.315	0.661
Rv1044	0.627	3.52	0.334	0.674
Rv2345	0.626	7.48	0.315	0.662
Rv3502c	0.626	6.04	0.317	0.664
Rv3680	0.625	10.6	0.315	0.661
Rv0143c	0.622	7.1	0.319	0.665
Rv1349	0.622	5.34	0.324	0.668
Rv1810	0.621	8.19	0.319	0.665
Rv3725	0.62	7.62	0.32	0.666
Rv3566A	0.62	4.02	0.334	0.674
Rv0775	0.619	6.91	0.321	0.666
Rv1109c	0.618	8.65	0.32	0.666
Rv3493c	0.618	7.38	0.321	0.666
Rv3521	0.618	5.87	0.324	0.668
Rv3815c	0.617	7.1	0.322	0.668
Rv1323	0.616	9.8	0.322	0.667
Rv0928	0.615	6.92	0.324	0.668
Rv2517c	0.615	5.05	0.331	0.673
Rv1888A	0.615	3.76	0.341	0.679
Rv1277	0.614	7.02	0.325	0.67
Rv1464	0.612	8.08	0.326	0.67
Rv3492c	0.612	7.17	0.327	0.67
Rv0572c	0.612	5.1	0.334	0.674
Rv0821c	0.611	7.79	0.327	0.67
Rv2827c	0.611	5.65	0.331	0.673
Rv3553	0.611	4.85	0.334	0.674
Rv3036c	0.61	6.78	0.329	0.671
Rv2059	0.61	5.45	0.332	0.673
Rv2817c	0.61	4.4	0.338	0.678
Rv2225	0.609	7.57	0.328	0.671
Rv0566c	0.609	5.42	0.334	0.674
Rv2339	0.608	8.63	0.328	0.671
Rv0941c	0.608	6.5	0.331	0.673
Rv3888c	0.607	7.49	0.33	0.673
Rv0979A	0.606	6.92	0.331	0.673
Rv0329c	0.606	3.11	0.358	0.693
Rv2532c	0.605	6.38	0.333	0.674
Rv3395c	0.605	4.57	0.341	0.679
Rv2054	0.604	6.95	0.333	0.674
Rv3343c	0.603	7.67	0.333	0.674
Rv0204c	0.602	7.71	0.334	0.674
Rv0047c	0.601	7.95	0.335	0.674
Rv2001	0.6	5.49	0.34	0.679
Rv2594c	0.597	7.11	0.339	0.679
Rv1507c	0.595	7.51	0.34	0.679
Rv1912c	0.595	6.42	0.341	0.679
Rv0497	0.594	7.6	0.34	0.679
Rv3849	0.594	7.99	0.34	0.679
Rv1431	0.594	6.35	0.343	0.679
Rv3342	0.594	6.28	0.343	0.679
Rv3537	0.594	5.71	0.346	0.681
Rv2589	0.593	7.66	0.341	0.679
Rv2307D	0.593	6.11	0.344	0.68
Rv3546	0.593	5.66	0.345	0.681
Rv2712c	0.593	5.61	0.346	0.681
Rv2027c	0.592	6.49	0.344	0.68
Rv2910c	0.592	3.69	0.365	0.698
Rv0372c	0.591	2.96	0.377	0.709
Rv1117	0.59	7.54	0.343	0.68
Rv3122	0.59	6.06	0.347	0.682
Rv1937	0.59	5.45	0.347	0.682
Rv3467	0.589	0.878	0.467	0.767
Rv3649	0.588	5.24	0.352	0.687
Rv1893	0.587	6.73	0.347	0.682
Rv0027	0.587	4.66	0.356	0.69
Rv1830	0.586	8.86	0.346	0.682
Rv0249c	0.584	8.38	0.348	0.683
Rv0538	0.584	7.43	0.349	0.684
Rv2206	0.583	6.75	0.35	0.686
Rv3775	0.578	6.85	0.355	0.69
Rv1490	0.578	6.46	0.355	0.69
Rv3695	0.578	6.34	0.355	0.69
Rv0504c	0.577	7.21	0.355	0.69
Rv1624c	0.577	5.88	0.358	0.693
Rv1827	0.576	9.59	0.354	0.69
Rv3120	0.576	7.03	0.356	0.69
Rv2175c	0.575	6.01	0.359	0.694
Rv3574	0.574	5.59	0.359	0.694
Rv2036	0.574	5.62	0.361	0.695
Rv3554	0.573	7.13	0.358	0.693
Rv0917	0.573	6.14	0.361	0.695
Rv0130	0.573	5.05	0.365	0.698
Rv3785	0.571	7.44	0.359	0.694
Rv1476	0.571	7.14	0.36	0.694
Rv2991	0.571	4.48	0.367	0.698
Rv2890c	0.57	9.41	0.359	0.694
Rv1251c	0.57	7.53	0.36	0.694
Rv2071c	0.569	4.83	0.371	0.703
Rv0407	0.568	6.85	0.363	0.697
Rv1213	0.568	6.67	0.363	0.697
Rv1765A	0.568	3.28	0.389	0.718
Rv0522	0.567	6.62	0.364	0.698
Rv0131c	0.567	6.58	0.364	0.698
Rv2618	0.565	4.11	0.383	0.714
Rv3009c	0.564	8.6	0.364	0.698
Rv2534c	0.564	7.61	0.365	0.698
Rv1103c	0.564	7	0.366	0.698
Rv1799	0.564	4.07	0.382	0.714
Rv2214c	0.563	8.49	0.365	0.698
Rv1521	0.562	9.26	0.366	0.698
Rv0518	0.561	6.24	0.369	0.702
Rv1732c	0.56	7.3	0.369	0.702
Rv3886c	0.56	7.05	0.369	0.702
Rv2573	0.56	4.26	0.381	0.714
Rv1746	0.557	7.25	0.371	0.703
Rv3560c	0.557	4.71	0.381	0.714
Rv2098c	0.557	3.67	0.393	0.719
Rv0980c	0.553	2.5	0.433	0.744
Rv0806c	0.552	6	0.377	0.71
Rv3540c	0.552	5.16	0.383	0.714
Rv0207c	0.55	8.43	0.377	0.709
Rv1314c	0.55	5.63	0.382	0.714
Rv3071	0.549	5.27	0.384	0.714
Rv1813c	0.548	6.81	0.38	0.713
Rv3176c	0.548	4.74	0.386	0.716
Rv1479	0.547	9.62	0.379	0.712
Rv1898	0.546	6.15	0.383	0.714
mpr11	0.546	4.2	0.395	0.719
Rv1745c	0.545	3.65	0.403	0.725
Rv3180c	0.543	5.35	0.387	0.716
Rv0676c	0.542	10	0.383	0.714
Rv1223	0.541	9.96	0.384	0.714
Rv3858c	0.541	8.48	0.385	0.714
Rv1085c	0.541	7.09	0.386	0.716
Rv2985	0.541	6.47	0.387	0.716
Rv3551	0.541	4.63	0.394	0.719
Rv0953c	0.541	3.91	0.398	0.722
Rv2401	0.541	2.9	0.427	0.739
Rv3411c	0.54	9.24	0.385	0.714
Rv1148c	0.54	5.91	0.389	0.718
Rv2458	0.54	5.26	0.391	0.719
Rv0085	0.54	2.66	0.419	0.733
Rv3509c	0.538	8.57	0.387	0.716
Rv3919c	0.538	7.55	0.388	0.716
Rv1524	0.537	5.91	0.391	0.719
Rv3469c	0.537	3.93	0.403	0.725
Rv2655c	0.536	3.31	0.418	0.733
Rv2018	0.535	6.1	0.393	0.719
Rv0289	0.534	10.3	0.39	0.718
Rv0916c	0.534	3.21	0.415	0.732
Rv1378c	0.533	7.22	0.392	0.719
Rv0391	0.533	7.06	0.393	0.719
Rv1501	0.533	6.92	0.393	0.719
Rv0923c	0.532	6.46	0.394	0.719
Rv2686c	0.532	5.85	0.396	0.72
Rv1962c	0.532	5.53	0.397	0.72
Rv1032c	0.532	5.67	0.397	0.72
Rv3908	0.531	7.62	0.394	0.719
Rv1377c	0.531	6.33	0.396	0.719
Rv1351	0.531	4.97	0.4	0.724
Rv2152c	0.528	7.71	0.397	0.72
Rv1990c	0.528	4.77	0.406	0.726
Rv1100	0.525	6.85	0.4	0.724
Rv0368c	0.525	3.82	0.42	0.734
Rv1081c	0.524	5.9	0.403	0.725
Rv2243	0.523	10.5	0.399	0.723
Rv0203	0.522	7	0.402	0.725
Rv0820	0.521	6.81	0.403	0.725
Rv3796	0.521	6.59	0.404	0.726
Rv1465	0.521	6.33	0.405	0.726
Rv3666c	0.521	6.02	0.406	0.726
Rv3913	0.52	8.27	0.403	0.725
Rv2502c	0.52	7.11	0.405	0.726
Rv3359	0.52	4.66	0.414	0.73
Rv0612	0.52	4.41	0.416	0.732
Rv0197	0.519	6.17	0.406	0.726
Rv2966c	0.519	5.99	0.407	0.727
Rv0331	0.519	5.58	0.408	0.727
Rv1357c	0.519	0.905	0.526	0.794
Rv0654	0.518	6.85	0.406	0.726
Rv1635c	0.518	7.1	0.406	0.726
Rv3360	0.518	4.65	0.415	0.732
Rv1397c	0.517	9.6	0.405	0.726
Rv1798	0.517	8.93	0.406	0.726
Rv0018c	0.516	8.73	0.407	0.726
Rv2072c	0.515	5.53	0.413	0.73
Rv1461	0.514	10.5	0.408	0.727
Rv1500	0.514	6.87	0.41	0.728
Rv2473	0.514	5.66	0.413	0.73
Rv2386c	0.513	5.51	0.415	0.732
Rv1343c	0.512	4.96	0.416	0.732
Rv1250	0.51	6.34	0.415	0.731
Rv0536	0.509	5.11	0.42	0.734
Rv1199c	0.508	2.32	0.468	0.768
Rv2723	0.507	7	0.417	0.732
Rv0060	0.505	8.38	0.417	0.732
Rv1996	0.503	5.66	0.424	0.738
ASdes	0.503	1.81	0.477	0.774
Rv1783	0.502	11	0.419	0.733
Rv1165	0.502	7.51	0.42	0.734
Rv3588c	0.502	6.96	0.421	0.734
Rv0912	0.502	4.98	0.426	0.739
Rv2967c	0.501	8.81	0.42	0.734
Rv2313c	0.501	7.21	0.421	0.734
Rv3482c	0.5	7.38	0.422	0.735
Rv1390	0.499	9.13	0.422	0.735
Rv0703	0.499	8.27	0.422	0.735
Rv1433	0.498	6.41	0.425	0.738
Rv2855	0.497	7.09	0.425	0.738
Rv2151c	0.496	7.13	0.426	0.738
Rv1374c	0.495	2.57	0.469	0.768
Rv0411c	0.494	8.21	0.427	0.739
Rv3447c	0.493	4.33	0.44	0.749
Rv3827c	0.492	6.62	0.431	0.742
Rv1866	0.491	6.55	0.432	0.743
Rv1925	0.49	10.8	0.43	0.742
Rv2608	0.489	7.47	0.432	0.743
Rv3039c	0.489	6.09	0.434	0.744
Rv0927c	0.489	5.39	0.436	0.746
Rv3665c	0.489	4.64	0.441	0.751
Rv0099	0.488	5.51	0.439	0.749
Rv2758c	0.487	3.74	0.451	0.758
Rv2550c	0.487	3.62	0.461	0.765
Rv1678	0.484	7.49	0.437	0.747
Rv1072	0.483	11.3	0.437	0.747
Rv0118c	0.483	7.29	0.438	0.748
Rv0847	0.483	6.37	0.44	0.749
Rv1724c	0.483	4.59	0.448	0.756
Rv1364c	0.481	7.59	0.439	0.749
Rv0367c	0.48	6.1	0.442	0.752
Rv2674	0.479	6.46	0.443	0.753
Rv2833c	0.479	4.4	0.453	0.76
Rv1601	0.478	6.71	0.444	0.753
Rv1107c	0.477	6.19	0.447	0.756
Rv1936	0.477	4.09	0.455	0.761
Rv0286	0.476	10.1	0.443	0.752
Rv0870c	0.476	6.64	0.446	0.755
Rv3568c	0.473	6.2	0.449	0.757
Rv0409	0.473	6.21	0.45	0.757
Rv2492	0.473	2.65	0.48	0.775
Rv1043c	0.472	7.42	0.448	0.756
Rv1556	0.472	5.5	0.453	0.76
Rv3478	0.471	10.5	0.447	0.756
Rv0645c	0.471	6.57	0.45	0.758
Rv0579	0.471	6.21	0.452	0.759
Rv2617c	0.47	5.58	0.456	0.761
Rv3697A	0.47	4.61	0.461	0.765
Rv0250c	0.467	8.43	0.452	0.759
Rv0063	0.467	7.32	0.454	0.76
Rv0851c	0.467	5.05	0.459	0.764
Rv1697	0.465	9.03	0.454	0.76
Rv0004	0.465	6.44	0.456	0.761
Rv2076c	0.465	4.29	0.464	0.766
Rv3096	0.464	7.46	0.456	0.761
Rv2658c	0.464	4.19	0.469	0.768
Rv0049	0.463	7.69	0.457	0.761
Rv1598c	0.463	6.01	0.46	0.765
Rv2253	0.463	5.51	0.462	0.765
Rv0144	0.462	8.56	0.457	0.761
Rv0938	0.46	7.93	0.459	0.764
Rv2853	0.46	5.61	0.463	0.766
Rv1194c	0.458	8.31	0.462	0.765
Rv2297	0.458	6.69	0.462	0.765
Rv3841	0.457	9.33	0.461	0.765
Rv3613c	0.456	6.4	0.465	0.766
Rv1159	0.456	6.58	0.466	0.766
Rv1510	0.456	6.45	0.466	0.766
Rv0770	0.456	4.76	0.474	0.772
Rv3116	0.455	7.8	0.464	0.766
Rv1651c	0.455	7.21	0.465	0.766
Rv3732	0.455	6.81	0.465	0.766
Rv2766c	0.455	5.71	0.469	0.768
Rv3818	0.454	7.91	0.465	0.766
Rv0914c	0.454	7.2	0.466	0.766
Rv0931c	0.452	10.6	0.467	0.767
Rv3770B	0.452	4.14	0.483	0.776
Rv0417	0.451	5.12	0.472	0.77
Rv1640c	0.45	7.46	0.47	0.768
Rv0749A	0.45	5.57	0.475	0.772
Rv0520	0.45	4.17	0.482	0.776
Rv3839	0.45	3.7	0.485	0.776
Rv0808	0.449	8.62	0.47	0.768
Rv1685c	0.449	5.28	0.475	0.772
Rv1787	0.447	4.98	0.48	0.775
Rv3251c	0.446	4.28	0.486	0.776
Rv2223c	0.445	8.33	0.474	0.772
Rv3894c	0.444	8.59	0.475	0.772
Rv1781c	0.444	5.74	0.48	0.775
Rv1050	0.444	3.91	0.489	0.777
Rv0853c	0.443	7.18	0.477	0.774
Rv2498c	0.443	6.41	0.479	0.774
Rv1771	0.442	8.64	0.477	0.774
Rv2163c	0.442	8.75	0.477	0.774
Rv1994c	0.442	5.04	0.485	0.776
Rv0293c	0.441	7.74	0.479	0.774
Rv1820	0.441	7.37	0.479	0.774
Rv0630c	0.44	6.53	0.481	0.776
Rv0685	0.437	12	0.481	0.776
Rv2191	0.437	5.61	0.487	0.776
Rv0349	0.436	6.24	0.486	0.776
Rv2497c	0.435	8.02	0.484	0.776
Rv2542	0.435	6.65	0.486	0.776
Rv2559c	0.435	6.19	0.487	0.776
Rv3916c	0.434	7.45	0.485	0.776
Rv2344c	0.434	6.82	0.486	0.776
Rv0011c	0.434	7.06	0.487	0.776
Rv3142c	0.431	7.29	0.488	0.777
Rv1010	0.431	7.24	0.489	0.777
Rv3507	0.431	6.61	0.489	0.777
Rv1957	0.431	6.79	0.489	0.777
Rv1136	0.431	3.06	0.514	0.792
Rv0075	0.43	6.95	0.49	0.778
Rv3377c	0.43	6.96	0.491	0.778
Rv0351	0.429	10.6	0.49	0.777
Rv0064	0.428	8.4	0.491	0.778
Rv1371	0.428	5.07	0.498	0.785
Rv3291c	0.427	4.34	0.505	0.787
Rv0951	0.426	8.73	0.493	0.78
Rv2763c	0.426	6.84	0.494	0.782
Rv1903	0.424	5.55	0.5	0.785
Rv2920c	0.424	5.28	0.5	0.785
Rv0642c	0.423	9.89	0.495	0.782
Rv3322c	0.423	4.41	0.508	0.788
Rv1869c	0.422	7.72	0.497	0.784
Rv0426c	0.422	7.98	0.497	0.784
Rv0356c	0.421	6.22	0.501	0.786
Rv0090	0.421	4.01	0.518	0.794
Rv2518c	0.42	7.38	0.5	0.785
Rv0380c	0.42	4.57	0.508	0.789
Rv3889c	0.419	6.95	0.502	0.786
Rv2146c	0.417	7.52	0.503	0.786
Rv0480c	0.417	7.09	0.503	0.786
Rv1829	0.416	8.08	0.503	0.786
Rv3038c	0.416	8	0.504	0.786
Rv0521	0.416	2.95	0.534	0.798
Rv1551	0.415	5.21	0.51	0.789
Rv1153c	0.414	5.67	0.51	0.789
Rv3836	0.414	5.29	0.51	0.789
Rv3051c	0.413	12	0.505	0.787
Rv0552	0.413	6.07	0.509	0.789
Rv1706c	0.413	4.41	0.518	0.794
Rv1986	0.412	6.2	0.51	0.789
Rv0028	0.411	4.05	0.518	0.794
Rv1455	0.411	4.37	0.522	0.794
Rv2012	0.411	3.73	0.526	0.794
Rv2045c	0.409	7.58	0.511	0.79
Rv3078	0.409	4.93	0.517	0.794
Rv2832c	0.409	4.59	0.521	0.794
Rv2963	0.408	6.1	0.514	0.792
Rv0083	0.408	4.04	0.527	0.794
Rv3859c	0.403	10.2	0.515	0.794
Rv2101	0.403	9.2	0.516	0.794
Rv2592c	0.403	6.88	0.518	0.794
Rv1674c	0.403	2.74	0.552	0.808
Rv0962c	0.402	2.21	0.566	0.817
Rv0309	0.401	9.1	0.519	0.794
Rv0003	0.401	7.66	0.519	0.794
Rv0328	0.4	5.86	0.523	0.794
Rv3080c	0.399	6.81	0.522	0.794
Rv1653	0.399	6.89	0.522	0.794
Rv0021c	0.399	5.81	0.524	0.794
Rv1129c	0.399	3.5	0.541	0.803
Rv3808c	0.398	9.42	0.521	0.794
Rv2499c	0.398	5.62	0.525	0.794
Rv1626	0.396	8.74	0.523	0.794
Rv0939	0.396	8.12	0.524	0.794
Rv1436	0.396	9.24	0.524	0.794
Rv1192	0.396	8.37	0.524	0.794
Rv1529	0.396	6.55	0.526	0.794
Rv1886c	0.395	9.45	0.524	0.794
Rv3703c	0.395	6.54	0.527	0.794
Rv0109	0.395	4.56	0.533	0.798
Rv3386	0.395	4.7	0.535	0.798
Rv2058c	0.395	2.35	0.579	0.825
Rv1665	0.394	7.94	0.527	0.794
Rv3432c	0.393	6.71	0.529	0.796
Rv0410c	0.392	9.32	0.528	0.795
Rv0659c	0.391	7.72	0.529	0.796
ncRv0842Ac	0.391	8.77	0.529	0.796
Rv0062	0.391	7.15	0.53	0.796
Rv1855c	0.391	7.37	0.53	0.797
Rv3820c	0.391	6.3	0.531	0.797
Rv0093c	0.39	5.57	0.533	0.798
Rv1796	0.389	9.67	0.531	0.797
Rv1155	0.389	6.81	0.532	0.797
Rv0534c	0.389	6.08	0.535	0.798
Rv0205	0.388	6.3	0.535	0.798
Rv3082c	0.387	5.18	0.54	0.802
Rv1298	0.386	8.89	0.535	0.798
Rv2021c	0.385	6.07	0.538	0.802
Rv3539	0.385	4.54	0.547	0.806
Rv3023c	0.385	1.22	0.651	0.862
Rv0206c	0.384	10.5	0.536	0.799
Rv1961	0.383	4	0.557	0.812
Rv0760c	0.382	6.83	0.54	0.802
Rv2778c	0.381	7.77	0.54	0.802
Rv1497	0.38	8.96	0.541	0.803
Rv3682	0.379	10	0.541	0.803
Rv3755c	0.379	7.34	0.542	0.803
Rv2904c	0.378	9.56	0.542	0.803
Rv1844c	0.378	8.52	0.542	0.803
Rv3860	0.378	6.09	0.547	0.806
Rv3167c	0.377	3.61	0.561	0.813
Rv0448c	0.376	2.44	0.603	0.838
Rv2800	0.374	7.63	0.547	0.806
Rv0871	0.373	7.46	0.549	0.807
Rv1689	0.373	7.43	0.549	0.807
Rv0232	0.373	6.72	0.55	0.808
Rv0245	0.373	6.04	0.551	0.808
Rv0750	0.373	4.33	0.56	0.813
Rv3635	0.372	6.2	0.552	0.808
Rv3608c	0.371	7.07	0.552	0.808
Rv3422c	0.371	6.03	0.554	0.81
Rv0631c	0.369	6.91	0.554	0.81
Rv0576	0.369	6.84	0.554	0.81
Rv2166c	0.368	7.78	0.554	0.81
Rv3067	0.366	5.07	0.563	0.814
Rv1673c	0.366	4.28	0.569	0.818
Rv3759c	0.365	7.12	0.558	0.813
Rv3392c	0.365	6.17	0.559	0.813
Rv0878c	0.365	5.53	0.563	0.814
Rv3866	0.363	9.23	0.558	0.813
Rv0982	0.363	8.33	0.559	0.813
Rv0672	0.363	8.36	0.559	0.813
Rv3438	0.363	7.03	0.56	0.813
Rv0084	0.363	4	0.578	0.825
Rv0895	0.362	4.15	0.577	0.824
Rv0287	0.361	9.08	0.561	0.813
Rv1276c	0.361	4.19	0.58	0.826
Rv1533	0.36	6.83	0.563	0.814
Rv3567c	0.359	5.33	0.569	0.818
Rv3819	0.357	5.83	0.568	0.818
Rv0624	0.357	5.69	0.57	0.819
Rv1130	0.356	4.72	0.578	0.825
Rv0229c	0.354	7.18	0.569	0.818
Rv3329	0.353	7.26	0.571	0.819
Rv3458c	0.352	8.86	0.57	0.819
Rv2444c	0.352	10.2	0.571	0.819
Rv2358	0.352	5.38	0.575	0.823
Rv1320c	0.351	7.86	0.572	0.82
Rv0188	0.351	7.5	0.572	0.82
Rv1361c	0.351	6.42	0.574	0.821
Rv2745c	0.348	8.37	0.576	0.823
Rv1466	0.348	6.12	0.578	0.825
Rv0494	0.347	3.64	0.595	0.835
Rv0297	0.346	8.1	0.577	0.825
Rv3856c	0.345	8.24	0.578	0.825
Rv2844	0.344	7.29	0.58	0.826
Rv3501c	0.344	6.46	0.582	0.826
Rv3018c	0.344	3.05	0.603	0.838
Rv1017c	0.343	9.18	0.581	0.826
Rv2838c	0.343	8.2	0.581	0.826
Rv0948c	0.343	7.44	0.581	0.826
Rv1496	0.343	6.99	0.582	0.826
Rv3770c	0.343	5.24	0.585	0.829
Rv0441c	0.343	5.41	0.587	0.829
Rv0807	0.343	4.44	0.595	0.835
Rv2716	0.342	7.13	0.583	0.827
Rv2161c	0.34	9.95	0.584	0.828
Rv1007c	0.339	7.59	0.586	0.829
Rv1567c	0.339	5.09	0.593	0.834
Rv2840c	0.338	10	0.586	0.829
Rv3712	0.338	6.6	0.588	0.83
Rv0963c	0.338	3.42	0.61	0.842
Rv0891c	0.336	6.41	0.59	0.833
Rv0762c	0.336	4.68	0.596	0.837
Rv2520c	0.334	5.59	0.594	0.835
Rv1742	0.334	4.9	0.599	0.838
Rv2790c	0.333	7.95	0.592	0.834
Rv2190c	0.331	9.96	0.593	0.834
Rv3826	0.331	7.49	0.595	0.835
Rv0216	0.33	5.48	0.602	0.838
Rv3316	0.33	5	0.603	0.838
Rv0125	0.328	8.88	0.597	0.837
Rv0903c	0.328	7.43	0.599	0.838
Rv3061c	0.328	6.59	0.599	0.838
Rv3522	0.328	5.52	0.602	0.838
Rv3746c	0.328	2.72	0.63	0.852
Rv0533c	0.326	7.37	0.6	0.838
Rv1547	0.324	10	0.601	0.838
Rv0746	0.324	4.77	0.608	0.841
Rv2330c	0.324	4.17	0.619	0.846
Rv2588c	0.323	7.65	0.603	0.838
Rv2756c	0.323	6.65	0.605	0.84
Rv3103c	0.323	6.22	0.606	0.84
Rv2143	0.323	6.01	0.607	0.84
Rv3566c	0.323	5.73	0.607	0.84
Rv0997	0.321	6.6	0.607	0.84
Rv2323c	0.321	4.69	0.613	0.843
Rv1462	0.32	8.75	0.606	0.84
Rv0061c	0.32	8.04	0.607	0.84
Rv0839	0.318	6.72	0.61	0.842
Rv1057	0.318	4.66	0.619	0.846
Rv3660c	0.315	5.54	0.616	0.844
Rv0377	0.314	4.94	0.62	0.848
Rv3542c	0.313	4.55	0.626	0.851
Rv0002	0.312	8.27	0.616	0.844
Rv3520c	0.312	8.07	0.616	0.844
Rv3534c	0.312	5.77	0.619	0.846
Rv0681	0.311	7.13	0.618	0.846
Rv3828c	0.309	4.97	0.625	0.85
Rv1967	0.309	3.2	0.65	0.862
Rv0333	0.308	5.62	0.625	0.85
Rv3076	0.308	4.42	0.632	0.853
Rv2063	0.308	3.43	0.643	0.859
Rv1034c	0.307	1.67	0.702	0.885
Rv2002	0.305	6.36	0.625	0.85
Rv0214	0.305	5.75	0.627	0.851
Rv2587c	0.304	9.37	0.625	0.85
Rv3536c	0.304	6.36	0.627	0.851
Rv0584	0.304	6.19	0.627	0.851
Rv1719	0.303	4.99	0.633	0.853
Rv3902c	0.303	4.64	0.634	0.854
Rv1225c	0.302	5.22	0.632	0.853
Rv1439c	0.302	4.63	0.635	0.854
Rv2652c	0.302	3.83	0.641	0.859
Rv2509	0.301	6.97	0.629	0.852
Rv0345	0.301	5.55	0.634	0.854
Rv2215	0.3	9.83	0.628	0.851
Rv2049c	0.299	6.42	0.632	0.853
Rv3690	0.298	6.31	0.634	0.854
Rv0089	0.298	5.03	0.637	0.856
Rv1045	0.297	4.56	0.645	0.859
Rv2861c	0.296	8.65	0.634	0.854
Rv3351c	0.296	2.32	0.683	0.875
Rv0153c	0.295	7.53	0.635	0.855
Rv3068c	0.295	6.43	0.637	0.856
AS1890	0.295	1.97	0.691	0.88
Rv3757c	0.293	5.47	0.643	0.859
Rv0790c	0.293	4.75	0.645	0.859
Rv0926c	0.292	6.53	0.641	0.859
Rv3563	0.292	5	0.646	0.86
Rv0573c	0.292	4.57	0.651	0.862
Rv0970	0.291	6.32	0.641	0.859
Rv0210	0.291	5.67	0.644	0.859
Rv2092c	0.287	8.19	0.644	0.859
Rv0935	0.285	8.4	0.646	0.86
Rv2566	0.285	6.73	0.648	0.861
Rv1285	0.284	5.85	0.65	0.862
Rv0178	0.283	9.3	0.648	0.861
Rv2718c	0.282	6.82	0.651	0.862
Rv0101	0.281	7.26	0.651	0.862
Rv3601c	0.281	6.09	0.654	0.863
Rv2434c	0.28	5.32	0.657	0.864
Rv3584	0.278	8.47	0.654	0.863
Rv0357c	0.278	7.28	0.656	0.864
Rv1116	0.278	2.45	0.686	0.878
Rv2583c	0.277	9.27	0.655	0.864
Rv1290c	0.277	5.26	0.658	0.866
Rv1112	0.277	5.24	0.662	0.868
Rv1458c	0.276	7.42	0.657	0.865
Rv2305	0.276	5.85	0.66	0.867
Rv1114	0.275	4.84	0.664	0.868
Rv3741c	0.275	4.87	0.667	0.869
Rv2543	0.275	3.38	0.677	0.874
Rv3352c	0.274	2.49	0.693	0.881
Rv2245	0.273	12	0.659	0.867
Rv0147	0.273	8.94	0.66	0.867
Rv3832c	0.273	3.63	0.676	0.874
Rv2341	0.273	3.02	0.692	0.88
Rv0942	0.273	2.33	0.708	0.887
Rv3647c	0.271	6.92	0.663	0.868
Rv2435c	0.269	6.79	0.666	0.868
Rv0412c	0.268	8.84	0.666	0.868
Rv1215c	0.267	7.3	0.668	0.87
Rv1434	0.267	3.68	0.688	0.879
Rv3063	0.266	6.03	0.669	0.87
Rv0390	0.265	5.74	0.672	0.872
Rv3742c	0.265	5.32	0.676	0.874
Rv2390c	0.265	4.42	0.681	0.875
Rv3565	0.264	4.93	0.677	0.874
Rv1513	0.263	6.74	0.673	0.873
Rv0110	0.263	5.5	0.677	0.874
Rv1160	0.263	5.39	0.679	0.874
Rv1642	0.262	8.19	0.673	0.873
Rv1022	0.262	7	0.674	0.873
Rv0406c	0.262	5.54	0.676	0.874
Rv2128	0.261	6.87	0.676	0.874
Rv3562	0.26	5.27	0.679	0.874
Rv1362c	0.259	6.73	0.678	0.874
Rv2407	0.258	4.02	0.69	0.88
Rv3571	0.257	6.32	0.681	0.875
Rv3776	0.256	6.25	0.683	0.875
Rv0403c	0.256	3.98	0.689	0.88
Rv0789c	0.256	4.16	0.689	0.88
Rv1098c	0.255	8	0.682	0.875
Rv3792	0.255	6.9	0.683	0.875
Rv3797	0.254	6.25	0.685	0.877
Rv0346c	0.253	8.97	0.683	0.875
Rv2212	0.251	7.15	0.687	0.878
Rv1255c	0.251	4.86	0.694	0.881
Rv1237	0.25	5.56	0.692	0.88
ncRv11296A	0.249	6.95	0.69	0.88
Rv0303	0.249	6.02	0.691	0.88
Rv2854	0.248	5.76	0.694	0.881
Rv2342	0.248	5.31	0.696	0.881
Rv1953	0.248	3.71	0.712	0.889
Rv0038	0.247	7.17	0.692	0.88
Rv1030	0.247	5.65	0.694	0.881
Rv0684	0.246	11.9	0.691	0.88
Rv0269c	0.246	6.27	0.695	0.881
Rv2826c	0.246	5.14	0.698	0.882
Rv1938	0.245	3.89	0.711	0.888
Rv0430	0.243	7.84	0.696	0.881
Rv2256c	0.242	8.96	0.696	0.881
Rv3480c	0.242	8.13	0.696	0.881
Rv1078	0.241	9.84	0.697	0.881
Rv1543	0.24	8.67	0.699	0.884
Rv2315c	0.24	7.26	0.7	0.884
Rv0381c	0.24	5.92	0.7	0.884
Rv1419	0.24	6.53	0.701	0.884
Rv2226	0.239	7.87	0.701	0.884
Rv0768	0.239	5.77	0.704	0.886
Rv3052c	0.237	9.77	0.702	0.885
Rv1080c	0.237	9.16	0.702	0.885
Rv0220	0.237	9.19	0.703	0.885
Rv2102	0.236	7.03	0.705	0.886
Rv2025c	0.236	4.98	0.714	0.889
Rv0310c	0.236	4.19	0.715	0.89
Rv3667	0.235	7.25	0.706	0.886
Rv2192c	0.235	6.49	0.707	0.887
Rv0476	0.234	6.01	0.708	0.887
Rv2597	0.233	7.07	0.709	0.887
Rv0334	0.233	6.64	0.709	0.887
Rv3696c	0.232	6.78	0.71	0.888
Rv3532	0.232	5.43	0.713	0.889
Rv0395	0.231	0.818	0.803	0.935
Rv0363c	0.23	8.46	0.711	0.888
Rv3713	0.23	6.29	0.713	0.889
Rv2688c	0.228	7.04	0.714	0.89
Rv0078B	0.228	5.71	0.717	0.891
Rv0469	0.226	8.42	0.716	0.89
Rv0811c	0.226	7.38	0.717	0.891
Rv3779	0.226	7.28	0.717	0.891
Rv1123c	0.226	6.63	0.718	0.892
Rv1739c	0.226	5.02	0.721	0.893
Rv0259c	0.226	3.12	0.741	0.906
Rv2866	0.226	3.48	0.741	0.906
Rv2893	0.225	4.65	0.727	0.898
Rv2094c	0.224	7.63	0.719	0.892
Rv3691	0.223	6.22	0.722	0.894
Rv3837c	0.222	8.36	0.72	0.892
Rv0419	0.219	8.99	0.724	0.896
Rv2764c	0.219	7.77	0.725	0.896
Rv0187	0.219	6.18	0.726	0.897
Rv0831c	0.217	9.5	0.726	0.897
Rv2237	0.216	6.53	0.73	0.901
Rv1411c	0.214	8.72	0.73	0.9
Rv3865	0.213	8.15	0.732	0.902
Rv2501c	0.213	7.27	0.732	0.902
Rv1168c	0.213	6.66	0.733	0.902
Rv1846c	0.212	8.14	0.733	0.902
Rv0461	0.212	7.29	0.734	0.902
Rv0823c	0.211	7.85	0.735	0.902
Rv0071	0.21	3	0.764	0.919
valT	0.208	5.5	0.742	0.907
Rv2138	0.206	8.22	0.74	0.906
Rv3121	0.206	7.17	0.741	0.906
Rv1539	0.206	6.43	0.742	0.907
Rv3800c	0.204	12.4	0.742	0.907
Rv1092c	0.204	5.93	0.747	0.911
Rv3802c	0.203	9	0.743	0.907
Rv2368c	0.203	8.27	0.744	0.907
Rv1874	0.203	5.73	0.748	0.911
Rv3398c	0.202	4.27	0.75	0.912
Rv2849c	0.201	6.26	0.748	0.911
Rv2156c	0.2	8.29	0.747	0.911
Rv0459	0.199	5.1	0.754	0.914
Rv2954c	0.197	8.46	0.75	0.912
Rv0252	0.197	5.63	0.754	0.914
Rv2405	0.196	6.38	0.754	0.914
Rv2697c	0.195	7.8	0.754	0.914
Rv2112c	0.194	8.15	0.754	0.914
Rv0732	0.194	9.34	0.755	0.914
Rv0904c	0.194	5.77	0.758	0.915
Rv2180c	0.194	4.99	0.761	0.917
Rv2548A	0.193	7.18	0.757	0.915
Rv0633c	0.192	7.68	0.757	0.915
Rv1253	0.192	7.38	0.758	0.915
Rv0152c	0.192	5.68	0.762	0.917
Rv3207c	0.191	8.73	0.758	0.915
Rv2200c	0.191	9.9	0.758	0.916
Rv0262c	0.191	6.2	0.76	0.917
Rv3446c	0.191	2.87	0.778	0.924
Rv0551c	0.19	6.02	0.763	0.918
Rv2777c	0.189	7.77	0.761	0.917
Rv2400c	0.189	7.27	0.761	0.917
Rv3333c	0.189	3.32	0.785	0.926
Rv2728c	0.185	5.03	0.772	0.921
Rv0253	0.185	2.72	0.792	0.931
Rv1815	0.184	8.61	0.767	0.92
Rv0374c	0.184	2.74	0.794	0.932
Rv0490	0.183	9.12	0.768	0.92
Rv0717	0.183	7.56	0.768	0.92
Rv3030	0.183	7.1	0.769	0.92
Rv0134	0.182	7.94	0.769	0.92
Rv2061c	0.182	7.44	0.771	0.92
Rv0909	0.182	6.28	0.771	0.92
Rv1638A	0.182	6.21	0.771	0.921
Rv1821	0.181	10.3	0.77	0.92
Rv1980c	0.181	9.07	0.77	0.92
Rv3652	0.181	4.17	0.78	0.925
Rv3816c	0.18	7.56	0.772	0.921
Rv0119	0.18	6.84	0.774	0.921
Rv2868c	0.178	9.19	0.774	0.921
Rv2046	0.178	6.64	0.776	0.923
Rv1412	0.177	5.99	0.778	0.924
Rv2643	0.177	5.3	0.781	0.925
Rv0408	0.176	7.48	0.778	0.924
Rv2183c	0.175	6.52	0.779	0.925
Rv0737	0.175	3.59	0.799	0.934
Rv0044c	0.174	6.06	0.782	0.925
Rv1346	0.173	7.07	0.781	0.925
Rv2687c	0.173	5.08	0.788	0.928
Rv2711	0.172	9.18	0.781	0.925
Rv3915	0.172	8.77	0.782	0.925
Rv0180c	0.172	6.9	0.783	0.925
Rv0648	0.171	6.47	0.785	0.926
Rv0307c	0.171	5.31	0.789	0.928
Rv3357	0.169	3.54	0.803	0.935
Rv3743c	0.167	7.72	0.788	0.928
Rv1637c	0.167	7.67	0.789	0.928
Rv0495c	0.167	7.83	0.789	0.928
Rv2768c	0.167	5.09	0.796	0.932
Rv3596c	0.166	11.2	0.789	0.928
Rv2252	0.165	6.3	0.793	0.931
Rv3024c	0.164	7.25	0.793	0.931
Rv1348	0.163	6.43	0.794	0.932
Rv2271	0.161	7.14	0.797	0.933
mpr5	0.161	4.23	0.809	0.939
Rv2240c	0.16	7.84	0.797	0.933
Rv2789c	0.16	7.14	0.798	0.933
Rv1814	0.16	6.11	0.799	0.934
Rv0396	0.16	1.01	0.883	0.967
Rv2154c	0.159	8.27	0.798	0.933
Rv0154c	0.158	7.82	0.8	0.934
Rv0138	0.158	5.5	0.803	0.935
Rv3774	0.155	7.92	0.803	0.935
Rv1087A	0.155	1.15	0.893	0.971
Rv0442c	0.153	6.89	0.807	0.938
Rv0742	0.153	5.13	0.808	0.939
Rv2997	0.153	5.23	0.811	0.94
Rv0940c	0.152	6.16	0.809	0.939
Rv0674	0.151	6.16	0.81	0.94
Rv3735	0.15	6.17	0.811	0.94
Rv0235c	0.15	4.71	0.818	0.942
Rv2905	0.149	8.66	0.81	0.94
Rv3056	0.149	6.23	0.813	0.941
Rv1189	0.149	3.85	0.823	0.944
Rv1532c	0.149	2.85	0.826	0.945
Rv2952	0.148	7.66	0.812	0.94
Rv3606c	0.148	6.2	0.814	0.941
Rv0275c	0.147	7.51	0.813	0.941
Rv2662	0.147	2.95	0.836	0.949
Rv0663	0.146	8.29	0.814	0.941
Rv3483c	0.146	7.03	0.816	0.941
Rv3136A	0.146	4.95	0.817	0.941
Rv2438c	0.145	8.01	0.815	0.941
Rv3924c	0.145	6.05	0.817	0.941
Rv0952	0.142	8.44	0.819	0.943
Rv2463	0.142	8.43	0.82	0.943
Rv0181c	0.142	6.16	0.821	0.944
Rv1366A	0.142	4.97	0.823	0.944
Rv3879c	0.14	10.6	0.821	0.944
Rv0777	0.14	7.85	0.821	0.944
Rv2641	0.14	5.87	0.823	0.944
Rv1668c	0.14	5.79	0.824	0.944
Rv0330c	0.14	3.95	0.834	0.948
Rv1067c	0.14	3.21	0.836	0.949
Rv3683	0.138	8.09	0.824	0.944
Rv3880c	0.137	7.4	0.826	0.945
Rv2787	0.137	5.97	0.827	0.945
Rv2037c	0.137	5.75	0.829	0.945
Rv0585c	0.136	6.16	0.828	0.945
Rv2362c	0.136	6.03	0.829	0.945
Rv0382c	0.135	7.06	0.829	0.945
Rv2055c	0.135	3.85	0.84	0.951
Rv0608	0.133	5.54	0.833	0.947
Rv2748c	0.131	9.31	0.833	0.947
Rv1506c	0.131	6.52	0.835	0.948
Rv3593	0.128	8.67	0.836	0.949
Rv3604c	0.128	7.82	0.838	0.95
Rv2694c	0.125	7.83	0.84	0.951
Rv3451	0.124	5.89	0.845	0.953
Rv2122c	0.124	2.56	0.872	0.963
Rv3772	0.123	6.4	0.844	0.953
ncRv11160A	0.123	6.46	0.845	0.953
Rv0882	0.123	3.67	0.859	0.957
Rv3869	0.122	8.72	0.844	0.953
Rv1326c	0.122	7.94	0.845	0.953
Rv0946c	0.122	7.13	0.845	0.953
Rv2834c	0.122	3.73	0.855	0.955
Rv0661c	0.122	2.69	0.883	0.967
Rv0066c	0.121	8.64	0.846	0.953
Rv2083	0.121	7.31	0.846	0.953
Rv2786c	0.12	7.38	0.847	0.953
Rv1071c	0.12	7.28	0.848	0.953
Rv0934	0.119	8.81	0.847	0.953
Rv1891	0.118	7.62	0.85	0.954
Rv3535c	0.118	5.47	0.851	0.954
Rv0323c	0.118	5.09	0.856	0.955
Rv1985c	0.117	4.87	0.854	0.955
Rv2622	0.117	4.26	0.859	0.957
Rv0838	0.116	5.48	0.855	0.955
Rv3898c	0.115	5.94	0.855	0.955
Rv1725c	0.115	4.57	0.859	0.957
Rv1565c	0.114	8.72	0.855	0.955
Rv2201	0.114	7.51	0.855	0.955
Rv1818c	0.111	6.54	0.86	0.957
Rv1852	0.111	4.48	0.868	0.96
Rv3550	0.111	4.61	0.868	0.96
Rv1906c	0.11	7.7	0.859	0.957
Rv0332	0.109	6.93	0.862	0.959
Rv1666c	0.109	6.17	0.862	0.959
Rv0401	0.106	3.68	0.87	0.962
Rv2078	0.106	3.18	0.874	0.963
Rv3358	0.106	3.06	0.893	0.971
Rv0763c	0.106	2.62	0.897	0.971
Rv0247c	0.105	8.32	0.866	0.96
Rv0772	0.105	6.35	0.867	0.96
Rv2969c	0.104	8.18	0.868	0.96
Rv0879c	0.103	5.94	0.869	0.962
Rv0801	0.103	5.69	0.872	0.963
Rv3505	0.102	5.61	0.872	0.963
Rv0013	0.101	7.28	0.871	0.963
Rv1262c	0.0998	5.93	0.876	0.965
Rv0969	0.0994	7.85	0.873	0.963
Rv1283c	0.099	6.57	0.875	0.963
Rv0218	0.099	4.78	0.878	0.965
Rv2171	0.0989	6.75	0.875	0.963
Rv2577	0.0987	4.72	0.882	0.967
Rv0196	0.0986	3.72	0.883	0.967
Rv0225	0.0968	7.47	0.877	0.965
Rv3045	0.0953	9.39	0.878	0.965
Rv1416	0.0942	6.85	0.881	0.967
Rv0713	0.0922	8.04	0.882	0.967
Rv2526	0.0921	4.41	0.891	0.97
Rv1777	0.09	4.22	0.889	0.97
Rv0767c	0.0899	4.21	0.889	0.97
Rv3829c	0.0898	5.2	0.891	0.97
Rv0629c	0.0896	6.18	0.887	0.97
Rv3397c	0.0888	4.12	0.897	0.971
Rv0375c	0.0885	3.52	0.9	0.971
Rv0785	0.0853	6.91	0.892	0.97
ncRv11534A	0.0851	8.25	0.891	0.97
proY	0.0839	4.5	0.897	0.971
Rv0657c	0.0831	4.71	0.896	0.971
Rv0849	0.0826	5.26	0.898	0.971
Rv2856	0.082	6.86	0.896	0.971
Rv3720	0.0818	8.11	0.895	0.971
Rv1743	0.0802	7.81	0.898	0.971
Rv3594	0.0794	6	0.9	0.971
Rv1051c	0.0788	1.94	0.936	0.981
Rv1629	0.0782	7.98	0.9	0.971
Rv0958	0.0777	7.82	0.901	0.971
Rv2149c	0.0775	7.72	0.901	0.971
Rv0280	0.0773	9.21	0.901	0.971
Rv2650c	0.0769	5.59	0.906	0.973
Rv2761c	0.0749	5.94	0.906	0.973
Rv0260c	0.0746	1.74	0.927	0.978
Rv0817c	0.0743	5.25	0.908	0.973
Rv0041	0.0737	8.57	0.906	0.973
Rv0567	0.0728	7.52	0.907	0.973
Rv1923	0.0725	7.75	0.907	0.973
Rv2714	0.0719	7.71	0.908	0.973
Rv0443	0.0717	6.76	0.909	0.973
Rv0338c	0.0715	10.2	0.908	0.973
Rv1191	0.0713	5.78	0.91	0.974
Rv3013	0.071	3.86	0.92	0.977
Rv3468c	0.0707	4.33	0.923	0.977
Rv0183	0.0699	7.06	0.911	0.975
Rv2109c	0.0696	8.11	0.911	0.975
Rv3605c	0.0696	6.42	0.912	0.975
Rv2874	0.0693	4.92	0.914	0.975
Rv2701c	0.0692	5.26	0.915	0.975
Rv0778	0.0674	7.21	0.914	0.975
Rv0531	0.0672	6.76	0.915	0.975
Rv2568c	0.0672	5.96	0.916	0.976
Rv3470c	0.0664	5.05	0.921	0.977
Rv3668c	0.0656	6.67	0.917	0.976
Rv1992c	0.0653	7.55	0.917	0.976
Rv3062	0.0627	6.13	0.922	0.977
Rv2121c	0.0616	5.57	0.924	0.978
Rv1097c	0.0613	8.03	0.922	0.977
Rv2070c	0.0608	4.75	0.928	0.978
Rv3870	0.0607	10.4	0.922	0.977
Rv1350	0.0607	4.62	0.926	0.978
Rv1429	0.06	5.45	0.926	0.978
Rv2401A	0.0599	4.3	0.935	0.98
Rv1207	0.0593	7.75	0.924	0.978
Rv2765	0.0591	5.19	0.929	0.978
Rv3418c	0.0588	10.6	0.924	0.978
Rv3189	0.0586	5.61	0.926	0.978
Rv2960c	0.0586	5.9	0.928	0.978
Rv0862c	0.0584	7.15	0.926	0.978
Rv1087	0.0583	6.12	0.927	0.978
Rv0961	0.0565	5.28	0.933	0.979
Rv2199c	0.056	8.43	0.928	0.978
Rv0537c	0.0548	8.59	0.93	0.978
Rv0016c	0.0532	8.57	0.932	0.979
Rv3211	0.0528	10.7	0.932	0.979
Rv0385	0.0521	5.76	0.938	0.982
Rv0466	0.0506	7.43	0.936	0.981
Rv1404	0.0502	7.69	0.936	0.981
Rv0460	0.0498	6.4	0.938	0.982
Rv0296c	0.0494	7.28	0.937	0.982
Rv0010c	0.0491	6.15	0.939	0.982
Rv0532	0.0487	5.86	0.942	0.984
Rv1110	0.0483	8.14	0.938	0.982
Rv3246c	0.0475	9.9	0.939	0.982
Rv0754	0.0475	4.88	0.947	0.985
Rv1902c	0.0461	5.61	0.944	0.984
Rv0930	0.0459	6.48	0.943	0.984
Rv1403c	0.0437	2.73	0.981	0.996
Rv3286c	0.0433	6.33	0.946	0.985
Rv0569	0.0422	6.55	0.947	0.985
Rv1091	0.0422	6.09	0.948	0.985
Rv3586	0.0419	6.27	0.948	0.985
Rv0887c	0.04	4.62	0.953	0.986
Rv0880	0.04	4.43	0.958	0.989
Rv1817	0.0391	6.5	0.951	0.986
Rv2968c	0.039	6.72	0.951	0.986
Rv0177	0.0389	8.51	0.95	0.986
Rv1475c	0.0388	9.39	0.95	0.986
Rv1894c	0.0388	6.4	0.952	0.986
Rv3833	0.0387	5.45	0.952	0.986
Rv3170	0.0378	6.59	0.953	0.986
Rv1800	0.0372	6.53	0.954	0.987
Rv0736	0.0365	4.72	0.956	0.988
Rv0376c	0.0363	4.93	0.957	0.989
Rv1862	0.0354	6.75	0.956	0.988
Rv1291c	0.0354	2.87	0.965	0.991
Rv3552	0.0352	4.43	0.964	0.991
Rv1795	0.0349	9.28	0.955	0.988
Rv1867	0.0345	5.86	0.957	0.989
Rv0379	0.0335	6.69	0.958	0.989
Rv2767c	0.0325	3.07	0.985	0.996
Rv2870c	0.0318	6.65	0.96	0.99
Rv3452	0.0318	5.45	0.961	0.991
Rv3460c	0.0311	9.13	0.96	0.99
Rv2011c	0.031	3.45	0.965	0.991
Rv3761c	0.0305	6.53	0.962	0.991
Rv0683	0.0303	9.83	0.961	0.991
Rv3098c	0.0297	5.22	0.965	0.991
Rv3267	0.0293	9.63	0.962	0.991
Rv0048c	0.0292	6.62	0.964	0.991
Rv0812	0.0286	6.17	0.965	0.991
Rv2585c	0.0282	8.28	0.964	0.991
Rv2222c	0.0281	9.39	0.964	0.991
Rv0064A	0.0277	3.84	0.973	0.994
Rv0793	0.0274	2.4	0.976	0.995
Rv0472c	0.0266	7.57	0.967	0.991
Rv1437	0.0265	8.86	0.966	0.991
Rv2006	0.0264	6.75	0.967	0.992
Rv2224c	0.0249	8.57	0.968	0.992
Rv0009	0.0243	10.1	0.969	0.992
Rv1405c	0.024	2.91	0.983	0.996
Rv0103c	0.0239	8.38	0.97	0.992
Rv0464c	0.0238	7.69	0.97	0.992
Rv1235	0.0229	6.68	0.972	0.993
Rv0688	0.0225	7.99	0.972	0.993
Rv2895c	0.0215	7.33	0.973	0.994
Rv0447c	0.0215	5.85	0.975	0.995
Rv1682	0.0204	4.95	0.979	0.995
Rv1774	0.0203	6.58	0.975	0.995
Rv1094	0.0201	9.85	0.974	0.995
Rv1924c	0.0198	5.69	0.977	0.995
Rv2637	0.019	5.77	0.979	0.995
Rv1825	0.0184	6.95	0.977	0.995
Rv0992c	0.0184	5.96	0.979	0.995
Rv3219	0.0183	10.7	0.976	0.995
Rv3435c	0.018	7.91	0.977	0.995
Rv1023	0.0177	8.35	0.978	0.995
Rv2715	0.0153	8.45	0.981	0.996
Rv3047c	0.0152	5.89	0.985	0.996
Rv0313	0.0142	8.19	0.982	0.996
Rv3312c	0.0139	6.38	0.984	0.996
Rv1386	0.0137	7.35	0.983	0.996
Rv1511	0.0136	7.38	0.983	0.996
Rv3337	0.0134	2.17	1	1
Rv2069	0.0131	6.86	0.984	0.996
Rv2158c	0.0129	9.49	0.984	0.996
Rv1217c	0.0124	5.95	0.985	0.996
Rv3868	0.0117	10.3	0.985	0.996
Rv3655c	0.0116	3.44	0.988	0.998
Rv2527	0.0109	5.85	0.986	0.997
Rv3374	0.00954	3.78	1	1
[truncated: 2,005 more rows]

## Sheet: UT205SautonsRVSautons
Genes	logFC	logCPM	PValue	FDR
Rv2352c	4.29	7.03	1.87e-09	3.74e-06
Rv3324c	4.14	6.4	6.28e-09	8.36e-06
Rv1198	3.86	9.92	2.72e-08	2.17e-05
Rv3745c	3.81	4.64	1.13e-07	5.02e-05
Rv1195	3.78	8.8	4.83e-08	3.21e-05
Rv1197	3.58	7.96	1.84e-07	6.69e-05
Rv2875	3.55	6.51	2.71e-07	8.6e-05
Rv1318c	3.44	8.97	4.24e-07	0.000118
Rv1196	3.44	9.77	4.42e-07	0.000118
Rv1552	3.35	6.23	1.01e-06	0.000237
Rv2336	3.28	7.7	1.32e-06	0.000293
Rv0888	3.25	7.69	1.62e-06	0.000341
Rv3416	3.24	5.75	2.14e-06	0.000387
Rv2987c	3.21	6.93	2.18e-06	0.000387
Rv2108	3.21	6.8	2.23e-06	0.000387
Rv3614c	3.18	9.86	2.33e-06	0.000387
Rv1188	3.11	4.68	6.27e-06	0.000835
Rv3088	3.07	6.69	5.17e-06	0.000765
Rv3109	3	4.43	1.35e-05	0.00153
Rv2267c	2.94	5.23	1.55e-05	0.00163
Rv3323c	2.93	7.17	1.18e-05	0.00144
esxB	2.91	13.7	1.17e-05	0.00144
Rv2633c	2.91	8.84	1.22e-05	0.00144
Rv3616c	2.89	10.6	1.38e-05	0.00153
Rv3763	2.88	9.64	1.46e-05	0.00158
Rv3110	2.87	2.69	7.56e-05	0.00487
Rv1553	2.85	3.93	4.07e-05	0.00343
Rv0104	2.81	6.17	2.61e-05	0.00244
Rv2485c	2.78	8.24	2.63e-05	0.00244
Rv3615c	2.78	8.93	2.69e-05	0.00244
Rv1662	2.74	7.31	3.5e-05	0.00311
Rv2582	2.72	7.45	4.06e-05	0.00343
Rv2268c	2.72	4.77	6.08e-05	0.00411
Rv3891c	2.7	8.27	4.31e-05	0.00343
Rv1754c	2.7	8.1	4.38e-05	0.00343
Rv3322c	2.7	6.07	5e-05	0.00367
Rv0304c	2.69	9.04	4.55e-05	0.00349
Rv2350c	2.66	8.16	5.47e-05	0.00383
Rv2468A	2.66	4.44	9e-05	0.00562
Rv2803	2.62	4.73	9.78e-05	0.00601
Rv0120c	2.61	8.04	7.29e-05	0.00477
Rv1252c	2.56	6.27	0.000109	0.00638
Rv1270c	2.54	7.89	0.00011	0.00638
Rv1541c	2.52	4.49	0.00018	0.00911
Rv2348c	2.5	9.61	0.000134	0.00745
Rv1284	2.5	6.67	0.000141	0.00765
Rv3706c	2.5	6.07	0.000152	0.00807
Rv1645c	2.49	8.24	0.000142	0.00765
Rv0231	2.47	7.91	0.00016	0.00839
Rv0165c	2.47	7.26	0.000162	0.00839
Rv0033	2.46	2.9	0.000593	0.0199
Rv3814c	2.45	6.41	0.000198	0.00976
Rv1791	2.44	9.33	0.000188	0.0094
Rv0344c	2.44	5.99	0.000215	0.01
Rv3390	2.43	7.51	0.000202	0.00979
Rv2338c	2.43	7.24	0.000203	0.00979
Rv1926c	2.42	7.64	0.000213	0.01
espB	2.41	10.4	0.000214	0.01
espE	2.37	11.4	0.000268	0.0116
Rv0276	2.37	9.15	0.000276	0.0119
Rv0593	2.37	3.67	0.000528	0.0187
Rv1347c	2.36	5.09	0.000361	0.0148
Rv2944	2.36	4.21	0.000477	0.0173
Rv1453	2.34	5.45	0.000401	0.0159
Rv3904c	2.34	2.84	0.000833	0.0238
Rv0108c	2.33	9.08	0.00034	0.0143
Rv1661	2.33	8.23	0.000345	0.0144
Rv2353c	2.32	8.99	0.000365	0.0148
esxA	2.31	13.1	0.000366	0.0148
Rv2349c	2.3	7.61	0.000421	0.0161
Rv3846	2.29	8.9	0.000412	0.016
Rv0755c	2.28	8.56	0.000457	0.0169
Rv0341	2.27	11.9	0.000456	0.0169
Rv3572	2.26	6.56	0.000541	0.0189
Rv2808	2.26	5.2	0.000613	0.0202
Rv2557	2.25	8.13	0.000511	0.0184
Rv3083	2.25	6.98	0.000544	0.0189
Rv1636	2.24	8.47	0.000551	0.019
Rv1269c	2.24	6.76	0.000577	0.0195
Rv3525c	2.23	4.33	0.000821	0.0238
Rv3108	2.23	1.95	0.00279	0.0535
Rv2558	2.22	8.01	0.000613	0.0202
Rv1371	2.22	6.33	0.000648	0.0208
Rv3705A	2.22	6.12	0.000659	0.0209
Rv2351c	2.21	6.97	0.00067	0.0209
Rv0854	2.21	6.29	0.000705	0.0215
Rv0883c	2.2	8.53	0.000693	0.0214
Rv2560	2.19	6.57	0.000741	0.0222
Rv2187	2.18	8.99	0.000765	0.0226
Rv1632c	2.18	6.83	0.000805	0.0235
Rv3124	2.18	5.54	0.000874	0.0242
Rv0034	2.17	2.44	0.00226	0.0455
Rv0166	2.15	10.3	0.000853	0.024
Rv0148	2.15	8.56	0.000877	0.0242
PE35	2.13	10.3	0.000942	0.0254
Rv3648c	2.12	9.28	0.001	0.0266
Rv0516c	2.11	7.66	0.0011	0.0289
Rv0967	2.11	6.47	0.00114	0.0295
Rv1517	2.11	3.28	0.00202	0.042
Rv3111	2.11	2.74	0.00254	0.0498
Rv3628	2.1	6.97	0.00117	0.0299
Rv0583c	2.1	6.55	0.00122	0.0311
Rv0035	2.1	5.94	0.00126	0.032
Rv0354c	2.1	4.2	0.0016	0.0375
Rv0988	2.07	6.73	0.00141	0.0342
Rv2123	2.07	3.51	0.00226	0.0455
MTS0858	2.07	2.66	0.00317	0.058
Rv2147c	2.05	9.4	0.00141	0.0342
Rv0825c	2.05	5.75	0.00165	0.0379
Rv0097	2.05	5.26	0.00169	0.0381
Rv2347c	2.04	9.54	0.00149	0.0359
Rv1076	2.04	7.23	0.00157	0.0372
Rv2873	2.04	6.69	0.00162	0.0377
Rv1549	2.04	2.93	0.00331	0.0588
Rv1983	2.03	6.92	0.00164	0.0379
Rv0696	2.03	6.96	0.00169	0.0381
Rv0342	2.01	10.2	0.00175	0.039
Rv3824c	2.01	8.72	0.00177	0.0391
Rv2346c	2.01	9.47	0.00179	0.0392
Rv0032	2.01	6.35	0.00189	0.0403
whiB5	1.99	3.88	0.00291	0.0549
Rv2302	1.98	7.74	0.00209	0.0427
Rv2370c	1.98	5.85	0.00229	0.0461
Rv3905c	1.98	2.43	0.00535	0.0771
Rv2986c	1.94	10.6	0.00247	0.0487
Rv3760	1.94	5.5	0.00288	0.0545
Rv3089	1.93	6.51	0.00278	0.0535
Rv3341	1.91	7.3	0.00298	0.056
Rv3863	1.9	9.35	0.003	0.056
Rv1206	1.89	7.43	0.00329	0.0588
Rv2132	1.89	6.47	0.00329	0.0588
Rv1969	1.89	3.55	0.00472	0.0712
Rv2998A	1.89	1.29	0.0158	0.155
Rv1368	1.88	7.85	0.00331	0.0588
Rv3402c	1.88	6.88	0.00341	0.06
Rv1365c	1.88	5.73	0.00366	0.0626
ncRv11075A	1.88	4.74	0.00402	0.0655
Rv2380c	1.86	8.3	0.00362	0.0626
Rv1904	1.86	8.35	0.00366	0.0626
Rv1809	1.86	7.85	0.00371	0.0628
Rv2724c	1.86	7.29	0.00373	0.0629
Rv1519	1.86	3.57	0.00559	0.0795
Rv3303c	1.85	9.51	0.00385	0.0641
Rv2720	1.85	7.6	0.00392	0.0643
MTS1338	1.85	5.17	0.0044	0.0697
Rv0519c	1.84	6.8	0.00409	0.0664
Rv1360	1.84	7.03	0.00413	0.0665
Rv3387	1.84	4.78	0.00464	0.071
Rv2381c	1.83	7.29	0.00434	0.0691
Rv0481c	1.83	6.66	0.00443	0.0697
Rv2599	1.83	4.6	0.00506	0.0748
Rv2632c	1.82	7.94	0.00451	0.0701
Rv3711c	1.81	7.62	0.00456	0.0704
Rv1535	1.8	7.58	0.00489	0.0734
Rv0268c	1.8	8.01	0.00496	0.0739
Rv1971	1.8	4.23	0.00624	0.0851
Rv3086	1.79	7.14	0.00508	0.0749
Rv0272c	1.79	7.29	0.00524	0.0769
Rv1919c	1.79	7.22	0.00527	0.077
Rv3477	1.78	9.25	0.0053	0.0771
Rv0305c	1.78	7.44	0.00534	0.0771
Rv0008c	1.78	5.79	0.00568	0.0799
Rv1467c	1.77	7.41	0.00554	0.0793
Rv0244c	1.77	7.52	0.00566	0.0798
Rv3642c	1.77	6.23	0.00584	0.081
Rv3533c	1.77	5.96	0.00598	0.0823
Rv1469	1.76	7.21	0.00586	0.081
Rv1205	1.76	6.85	0.00608	0.0832
Rv2023A	1.76	5.74	0.00647	0.0859
Rv0026	1.74	7.38	0.00634	0.0858
Rv3479	1.74	9.19	0.0064	0.0859
Rv3734c	1.74	8.38	0.00641	0.0859
Rv0695	1.74	6.62	0.00646	0.0859
MTS1082	1.74	6.12	0.00684	0.0896
Rv1344	1.74	3.97	0.00877	0.106
Rv1158c	1.73	8.06	0.00667	0.0879
Rv0755A	1.73	6.97	0.00683	0.0896
Rv0458	1.72	7.86	0.00693	0.0901
Rv0679c	1.71	6.53	0.00765	0.0979
Rv0256c	1.7	7.2	0.00786	0.1
Rv3087	1.7	6.34	0.00798	0.101
Rv0193c	1.7	5.19	0.00853	0.105
espH	1.69	9.43	0.00799	0.101
Rv0523c	1.69	5.31	0.00878	0.106
Rv1268c	1.69	5.08	0.00916	0.109
Rv1860	1.68	7.55	0.00823	0.103
Rv3058c	1.68	7.85	0.00825	0.103
Rv1699	1.68	9.41	0.00838	0.105
Rv1954A	1.68	7.22	0.00854	0.105
Rv2225	1.67	8.29	0.00875	0.106
Rv2459	1.67	7.91	0.00887	0.107
Rv1316c	1.67	5.94	0.00906	0.108
Rv0340	1.67	5.7	0.00929	0.11
Rv0852	1.67	5.2	0.00994	0.115
Rv3059	1.66	7.96	0.009	0.108
Rv3612c	1.66	6.23	0.00939	0.111
Rv2220	1.65	10.6	0.00935	0.111
Rv0171	1.64	10.4	0.00964	0.114
Rv2799	1.64	6.41	0.0103	0.118
Rv3084	1.64	5.18	0.0109	0.123
Rv0456c	1.63	5.51	0.0109	0.123
Rv0070c	1.62	7.32	0.0108	0.122
Rv3688c	1.62	7.35	0.011	0.123
Rv3371	1.62	6.48	0.0111	0.124
Rv2771c	1.62	6.21	0.0111	0.124
Rv0230c	1.62	6.98	0.0112	0.125
Rv3462c	1.61	9.93	0.011	0.123
Rv3519	1.61	7.74	0.0112	0.125
Rv3705c	1.61	6.76	0.0114	0.125
Rv0885	1.61	7.06	0.0115	0.126
Rv0141c	1.61	6.84	0.0117	0.127
Rv2384	1.61	5.3	0.0126	0.135
Rv0601c	1.6	2	0.0299	0.212
Rv0451c	1.59	7.51	0.0125	0.135
Rv1833c	1.59	5.73	0.0132	0.139
G2	1.59	3.21	0.019	0.169
Rv1182	1.58	8.8	0.0126	0.135
Rv2114	1.58	7.68	0.013	0.138
Rv1920	1.58	6.17	0.0132	0.139
Rv0159c	1.57	4.98	0.0149	0.151
Rv2116	1.57	4.88	0.0153	0.153
Rv1134	1.57	2.54	0.0237	0.187
Rv0040c	1.56	8.52	0.0138	0.144
Rv2441c	1.56	8.5	0.0139	0.144
Rv2080	1.56	7.35	0.0139	0.144
Rv1187	1.56	5.99	0.0147	0.15
Rv2383c	1.55	7.84	0.0146	0.149
Rv0347	1.55	6.9	0.0149	0.151
Rv2570	1.55	3.69	0.0183	0.166
Rv3019c	1.55	1.81	0.033	0.223
Rv1527c	1.54	8.5	0.0151	0.152
Rv2382c	1.54	6.32	0.0157	0.155
Rv3590c	1.54	6.18	0.0158	0.155
Rv3729	1.53	7.29	0.0162	0.159
Rv0068	1.53	4.95	0.018	0.164
Rv0121c	1.53	4.32	0.0187	0.167
Rv3503c	1.53	4.23	0.0189	0.168
phoP	1.52	8.62	0.0164	0.159
Rv2442c	1.52	8.53	0.0165	0.159
Rv2406c	1.52	7.57	0.0167	0.16
Rv0088	1.52	6.47	0.0168	0.16
Rv3090	1.52	5.26	0.0176	0.163
Rv3789	1.52	5.54	0.0177	0.163
Rv1169c	1.52	3.95	0.0205	0.176
Rv2864c	1.51	7.65	0.0172	0.162
espI	1.51	9.82	0.0173	0.162
Rv1152	1.51	6.54	0.0174	0.162
mmpL8	1.51	9.22	0.0174	0.162
Rv0680c	1.51	6.25	0.018	0.164
Rv2737A	1.51	1.35	0.0485	0.275
Rv0455c	1.5	8.11	0.0178	0.163
Rv0580c	1.5	6.25	0.0184	0.166
Rv3813c	1.5	5.96	0.0187	0.167
Rv2119	1.5	5.68	0.0191	0.169
Rv3865	1.49	8.96	0.0188	0.168
Rv0348	1.49	5.9	0.0197	0.172
Rv1381	1.48	7.52	0.0192	0.169
Rv2988c	1.48	8.06	0.0197	0.172
Rv3346c	1.48	3.27	0.0261	0.197
Rv1973	1.48	2.6	0.0304	0.214
Rv1727	1.48	1.96	0.0373	0.242
Rv0361	1.47	7.94	0.0199	0.172
ncRv12659	1.47	6.18	0.0213	0.179
Rv3168	1.47	5.93	0.0214	0.179
Rv0076c	1.47	4.78	0.0231	0.186
Rv1966	1.47	3.99	0.0244	0.191
Rv0711	1.46	7.38	0.0212	0.179
Rv0565c	1.46	6.88	0.0212	0.179
Rv1861	1.46	5.48	0.0227	0.185
Rv3085	1.46	4.86	0.0234	0.187
Rv3445c	1.46	2.84	0.0326	0.222
Rv2863	1.46	1.08	0.0713	0.34
Rv3866	1.45	9.93	0.0214	0.179
Rv3169	1.45	7.02	0.0219	0.181
Rv3342	1.45	6.84	0.0226	0.185
Rv0157A	1.45	5.56	0.023	0.186
Rv1267c	1.45	5.61	0.023	0.186
Rv0320	1.45	4.53	0.0246	0.192
Rv0371c	1.45	2.16	0.0397	0.248
Rv2483c	1.44	8.62	0.0224	0.184
Rv0107c	1.44	9.68	0.0227	0.185
Rv2410c	1.44	6.92	0.0229	0.186
Rv2634c	1.44	5.29	0.0252	0.194
Rv1834	1.44	5.02	0.0254	0.195
Rv1964	1.44	4.22	0.0268	0.199
Rv0448c	1.44	3.1	0.0343	0.228
Rv0503c	1.43	9.33	0.0235	0.187
Rv3547	1.43	6.95	0.0236	0.187
Rv3618	1.43	5.34	0.0249	0.194
Rv0985c	1.43	5.81	0.025	0.194
Rv2822c	1.43	4.44	0.0273	0.201
Rv0859	1.42	8.4	0.0245	0.192
Rv1487	1.42	5.97	0.0255	0.195
Rv0697	1.42	4.69	0.0281	0.203
Rv3873	1.41	11.3	0.0252	0.194
Rv2387	1.41	7.17	0.0259	0.197
Rv0634A	1.41	6.72	0.0261	0.197
Rv2117	1.41	2.17	0.0464	0.269
Rv3330	1.4	7.76	0.0272	0.201
Rv3528c	1.4	7.26	0.0273	0.201
Rv3476c	1.4	6.27	0.0279	0.203
Rv3633	1.39	9.42	0.0279	0.203
Rv2120c	1.39	6.61	0.0286	0.205
Rv2779c	1.39	4.3	0.0315	0.217
Rv3636	1.38	5.72	0.0296	0.21
Rv2409c	1.37	6.73	0.0306	0.214
Rv3623	1.37	7.1	0.0308	0.215
Rv2899c	1.37	6.01	0.0311	0.216
Rv1965	1.37	3.23	0.041	0.254
ncRv3418Ac	1.36	9.91	0.0305	0.214
Rv2457c	1.36	11.1	0.0313	0.217
Rv3797	1.36	6.94	0.0321	0.221
Rv3516	1.36	4.96	0.0336	0.226
Rv0996	1.35	8.71	0.0318	0.219
Rv2513	1.35	6.3	0.0328	0.223
Rv2659c	1.35	5.33	0.0338	0.227
Rv3437	1.35	4.62	0.0357	0.235
Rv0098	1.35	3.71	0.0386	0.246
Rv1033c	1.35	3.9	0.0387	0.246
Rv0169	1.34	9.89	0.0329	0.223
Rv3722c	1.34	9.83	0.0329	0.223
Rv1266c	1.34	7.48	0.0335	0.226
Rv1219c	1.34	7.3	0.0344	0.229
Rv1807	1.34	3.55	0.0426	0.258
Rv3825c	1.33	11.1	0.0342	0.228
Rv0860	1.33	9.46	0.0343	0.228
Rv2204c	1.33	9.65	0.0353	0.233
Rv3812	1.33	6.57	0.0362	0.237
Rv2749	1.33	5.3	0.037	0.241
Rv0274	1.33	5.57	0.0373	0.242
Rv2508c	1.33	5.59	0.0375	0.243
Rv2747	1.33	4.67	0.0391	0.247
Rv1145	1.33	4.52	0.0394	0.247
Rv0001	1.32	9.75	0.0356	0.235
Rv3877	1.32	9.14	0.0359	0.236
Rv0835	1.32	5.84	0.038	0.244
Rv0727c	1.32	4.06	0.0427	0.258
Rv2544	1.32	2.76	0.0549	0.298
Rv0603	1.32	1.99	0.0662	0.326
Rv0745	1.32	1.07	0.104	0.402
Rv0271c	1.31	8.26	0.0371	0.241
Rv3005c	1.31	8.55	0.038	0.244
Rv0170	1.31	9.95	0.0381	0.245
Rv1998c	1.31	5.33	0.0393	0.247
Rv1384	1.3	8.73	0.0388	0.246
Rv1638A	1.3	6.9	0.0392	0.247
Rv1525	1.3	5.45	0.0408	0.254
Rv1526c	1.3	5.2	0.0423	0.258
Rv1131	1.3	4.57	0.0435	0.261
Rv1675c	1.3	3.62	0.0487	0.276
Rv2185c	1.29	8.7	0.0401	0.251
Rv1701	1.29	7.74	0.0408	0.254
Rv1550	1.29	6.02	0.0415	0.256
Rv1349	1.29	5.77	0.0419	0.258
Rv3788	1.29	6.26	0.0423	0.258
Rv3750c	1.29	4.96	0.0434	0.26
Rv2312	1.29	4.19	0.0475	0.272
Rv1948c	1.29	2.9	0.0561	0.301
Rv3340	1.28	7.82	0.0418	0.258
Rv0987	1.28	7.49	0.0421	0.258
Rv3675	1.28	6.7	0.0425	0.258
Rv3890c	1.28	7.42	0.0427	0.258
Rv3033	1.28	5.19	0.0459	0.268
Rv3112	1.28	1.92	0.0751	0.349
Rv0129c	1.27	10.1	0.0433	0.26
Rv3001c	1.27	8.53	0.0437	0.262
Rv3692	1.27	7.84	0.0446	0.264
mcr15	1.27	5.37	0.0463	0.269
Rv0976c	1.27	4.85	0.0483	0.275
Rv2484c	1.26	8.66	0.0445	0.263
Rv1753c	1.26	6.4	0.0455	0.267
Rv2244	1.26	11	0.0458	0.268
Rv1978	1.26	6.55	0.047	0.271
Rv1372	1.26	5.61	0.0472	0.271
Rv2311	1.26	3.62	0.0557	0.3
Rv3107c	1.25	7.34	0.0468	0.271
Rv3822	1.25	8.77	0.0471	0.271
Rv0913c	1.25	7.83	0.0474	0.272
ncRv13241Ac	1.25	7.22	0.0483	0.275
Rv2740	1.25	6.02	0.0494	0.278
Rv2469c	1.25	5.35	0.0502	0.282
Rv2050	1.24	8.37	0.0482	0.275
Rv0173	1.24	9.7	0.0486	0.276
Rv1918c	1.24	8.06	0.0492	0.278
Rv0312	1.24	8.48	0.0493	0.278
Rv2378c	1.24	5.95	0.0507	0.283
Rv3545c	1.24	5.77	0.0511	0.285
B11	1.24	5.91	0.0512	0.285
Rv0944	1.24	4.34	0.0544	0.298
Rv0974c	1.24	4.11	0.0568	0.302
Rv1968	1.24	3.26	0.0634	0.32
Rv2961	1.24	2.76	0.0657	0.325
Rv2317	1.24	2.4	0.0795	0.357
Rv1038c	1.24	1.93	0.0873	0.372
Rv1425	1.23	7.47	0.0501	0.282
Rv0223c	1.23	6.5	0.0511	0.285
Rv2262c	1.23	4.67	0.0564	0.301
Rv0392c	1.22	7.01	0.0527	0.292
Rv0855	1.22	6.83	0.0533	0.295
Rv1509	1.22	5.93	0.0538	0.297
Rv3558	1.22	6.33	0.054	0.298
ncRv11147Ac	1.22	4.73	0.0575	0.304
Rv2303c	1.22	4.58	0.0586	0.307
Rv3541c	1.22	3.16	0.0697	0.337
Rv0105c	1.22	1.36	0.116	0.427
Rv3478	1.21	11	0.0542	0.298
Rv3526	1.21	7.32	0.0544	0.298
Rv1171	1.21	6.9	0.0546	0.298
Rv2402	1.21	7.69	0.0547	0.298
Rv1174c	1.21	8.97	0.0547	0.298
Rv0993	1.21	7.46	0.0549	0.298
Rv0921	1.21	5.09	0.0568	0.302
Rv1482c	1.21	2.53	0.0817	0.361
Rv3676	1.2	9.26	0.0552	0.299
MTS2823	1.2	13.2	0.0559	0.3
Rv1363c	1.2	7.63	0.0567	0.302
Rv1780	1.2	6.44	0.0572	0.303
Rv3769	1.2	6.01	0.0584	0.306
Rv0172	1.19	10.3	0.0582	0.306
Rv2721c	1.19	9.55	0.0584	0.306
Rv3496c	1.19	8.04	0.0588	0.307
Rv2507	1.19	7.74	0.0589	0.308
Rv3895c	1.19	6.2	0.0593	0.309
Rv3773c	1.19	4.99	0.0624	0.318
Rv3650	1.19	2.6	0.079	0.357
Rv2145c	1.18	10.2	0.0603	0.312
Rv2386c	1.18	5.92	0.0636	0.32
Rv2385	1.18	4.8	0.0658	0.325
Rv2377c	1.18	4.02	0.07	0.338
Rv0174	1.17	10.5	0.0625	0.318
Rv0029	1.17	6.42	0.0627	0.318
Rv3849	1.17	8.35	0.0629	0.319
Rv0806c	1.17	6.39	0.0633	0.32
Rv1385	1.17	6.23	0.0634	0.32
Rv2919c	1.17	6.68	0.0635	0.32
Rv0660c	1.17	7.21	0.0638	0.32
Rv0986	1.17	5.89	0.0646	0.323
Rv2886c	1.17	4.31	0.0705	0.338
Rv3017c	1.17	3.57	0.0764	0.351
Rv1508c	1.16	8.45	0.0642	0.321
Rv2226	1.16	8.43	0.0643	0.322
Rv3159c	1.16	7.63	0.0649	0.323
Rv1681	1.16	6.2	0.0655	0.325
Rv3302c	1.16	8.95	0.0657	0.325
Rv0928	1.16	7.26	0.0658	0.325
Rv1058	1.16	6.42	0.0663	0.326
Rv0968	1.16	5.54	0.068	0.332
Rv0163	1.16	4.24	0.0712	0.34
Rv0273c	1.15	6.25	0.0672	0.33
Rv3499c	1.15	8.04	0.0679	0.332
Rv1383	1.15	7	0.0682	0.333
Rv1380	1.15	6.06	0.0683	0.333
Rv3334	1.15	6.02	0.0691	0.335
Rv1135c	1.15	5.72	0.0709	0.339
Rv1154c	1.15	4.9	0.0726	0.341
Rv1974	1.15	2.43	0.0983	0.394
Rv1117	1.14	7.89	0.0693	0.336
Rv2510c	1.14	6.96	0.0695	0.336
Rv2357c	1.14	8	0.0704	0.338
Rv3857c	1.14	6.5	0.0705	0.338
Rv2821c	1.14	5.67	0.0715	0.34
Rv0604	1.14	6.25	0.072	0.341
Rv0078	1.14	4.83	0.0726	0.341
Rv2219A	1.14	4.63	0.0753	0.35
Rv1064c	1.14	4.55	0.0765	0.352
Rv0258c	1.14	3.75	0.0832	0.363
Rv3467	1.14	1.18	0.144	0.469
Rv1059	1.13	6.56	0.0722	0.341
Rv2638	1.13	6.33	0.0726	0.341
Rv0343	1.13	8.5	0.0726	0.341
Rv2033c	1.13	6.33	0.0727	0.341
Rv0151c	1.13	5.75	0.0745	0.348
Rv1146	1.13	5.49	0.0747	0.348
Rv0622	1.13	4.53	0.0793	0.357
Rv0492A	1.13	3.61	0.0849	0.366
Rv2182c	1.12	8.55	0.0731	0.343
Rv0233	1.12	6.89	0.0755	0.35
Rv0977	1.12	6.26	0.0756	0.35
Rv3491	1.12	7.78	0.0757	0.35
Rv0263c	1.12	5.73	0.0767	0.352
Rv0566c	1.12	5.73	0.0771	0.353
Rv3531c	1.12	4.79	0.0801	0.358
Rv3880c	1.11	7.97	0.0776	0.354
MTS2975	1.11	5.64	0.0786	0.357
Rv0731c	1.11	5.71	0.0795	0.357
Rv0995	1.11	6.29	0.0795	0.357
Rv3839	1.11	4.09	0.0853	0.367
Rv2487c	1.11	3.57	0.0907	0.379
Rv0761c	1.1	8.92	0.079	0.357
Rv3495c	1.1	7.69	0.0792	0.357
Rv1826	1.1	8.47	0.0794	0.357
Rv0241c	1.1	7.33	0.0803	0.358
Rv2876	1.1	6.62	0.0809	0.359
Rv2169c	1.1	6.79	0.0813	0.36
Rv2579	1.1	6.26	0.0818	0.361
Rv1895	1.1	5.39	0.0819	0.361
Rv1803c	1.1	5.66	0.0824	0.361
Rv3730c	1.1	5.32	0.0839	0.364
Rv0937c	1.09	6.61	0.0821	0.361
Rv3717	1.09	6.91	0.0821	0.361
Rv3879c	1.09	11.2	0.0822	0.361
Rv3753c	1.09	6.72	0.0823	0.361
Rv0759c	1.09	7.56	0.0824	0.361
Rv0112	1.09	6.99	0.0835	0.363
Rv1220c	1.09	6.55	0.0835	0.363
Rv2823c	1.09	6.71	0.0838	0.364
Rv2423	1.09	5.5	0.0844	0.365
Rv1548c	1.09	6.26	0.0854	0.367
Rv2261c	1.09	3.21	0.0971	0.392
Rv2115c	1.08	9.66	0.0856	0.367
Rv1218c	1.08	7.18	0.0863	0.37
Rv0373c	1.08	5.7	0.0884	0.374
Rv1190	1.08	3.72	0.101	0.397
Rv2804c	1.08	1.33	0.169	0.504
Rv0856	1.07	7.13	0.0874	0.372
Rv3597c	1.07	8.75	0.0877	0.373
Rv0925c	1.07	7.65	0.0881	0.374
Rv2082	1.07	8.37	0.0883	0.374
Rv1768	1.07	6.99	0.09	0.378
Rv1470	1.07	5.88	0.0907	0.379
Rv2001	1.07	5.78	0.0918	0.382
Rv2874	1.07	5.5	0.093	0.384
Rv1726	1.07	2.52	0.119	0.434
Rv0873	1.06	9.29	0.0904	0.378
Rv2301	1.06	7.93	0.0922	0.382
Rv2293c	1.06	5.8	0.094	0.385
Rv2422	1.06	1.06	0.182	0.523
Rv3497c	1.05	7.65	0.0937	0.385
Rv0730	1.05	7.54	0.0953	0.388
Rv1279	1.05	7.7	0.0954	0.388
Rv1808	1.05	6.53	0.0966	0.39
Rv3113	1.05	2.58	0.13	0.447
Rv0426c	1.04	8.36	0.0964	0.39
Rv3119	1.04	6.95	0.0966	0.39
Rv2735c	1.04	6.42	0.0972	0.392
Rv3006	1.04	8.8	0.0975	0.393
Rv3511	1.04	5.93	0.1	0.397
Rv3321c	1.04	5.24	0.101	0.398
Rv3472	1.04	5.29	0.103	0.402
Rv3338	1.04	4.84	0.103	0.402
Rv3768	1.04	4.61	0.105	0.404
Rv0014c	1.03	8.76	0.0986	0.394
Rv0678	1.03	8.25	0.0988	0.394
Rv0062	1.03	7.54	0.0992	0.395
Rv1500	1.03	7.18	0.0998	0.396
Rv3389c	1.03	8.03	0.101	0.397
Rv1819c	1.03	7.15	0.101	0.397
Rv1393c	1.03	6.51	0.101	0.398
Rv2300c	1.03	5.43	0.105	0.404
Rv0728c	1.03	4.12	0.111	0.417
Rv1970	1.03	3.64	0.112	0.417
Rv0836c	1.03	2.75	0.127	0.443
Rv3444c	1.03	2.44	0.144	0.469
Rv3034c	1.02	7.32	0.103	0.402
Rv1238	1.02	7.53	0.104	0.403
Rv0739	1.02	5.87	0.104	0.404
Rv1672c	1.02	5.87	0.105	0.404
Rv3702c	1.02	5.55	0.105	0.404
Rv0349	1.02	6.59	0.106	0.405
Rv1663	1.02	5.74	0.106	0.406
Rv1491c	1.01	7.69	0.106	0.405
Rv1095	1.01	9.63	0.106	0.406
Rv1648	1.01	6.9	0.108	0.41
Rv1660	1.01	7.12	0.109	0.411
Rv3591c	1.01	4.19	0.116	0.427
Rv3530c	1.01	4.56	0.118	0.43
Rv0470c	1	9.08	0.109	0.411
Rv0355c	1	8.77	0.11	0.414
Rv0981	1	6.72	0.111	0.417
Rv0837c	1	3.28	0.132	0.451
Rv0222	0.998	5.9	0.114	0.422
Rv1741	0.998	3.59	0.128	0.443
Rv2567	0.997	8.03	0.111	0.417
Rv3048c	0.996	8.2	0.112	0.417
Rv3803c	0.995	9.46	0.112	0.417
Rv0027	0.994	4.9	0.12	0.435
Rv1776c	0.992	3.57	0.131	0.449
Rv2927c	0.991	8.54	0.113	0.421
Rv0572c	0.989	5.33	0.12	0.435
Rv1157c	0.988	7.94	0.115	0.424
Rv2713	0.988	7.19	0.115	0.425
Rv3796	0.986	6.87	0.116	0.427
Rv1555	0.986	3.14	0.135	0.456
Rv2680	0.985	7.45	0.116	0.427
Rv3731	0.985	5.38	0.12	0.435
Rv1868	0.983	7.18	0.117	0.429
Rv0979c	0.983	1.59	0.199	0.546
Rv1430	0.982	5.85	0.119	0.434
Rv1731	0.981	7.48	0.117	0.43
Rv3826	0.979	7.88	0.118	0.431
Rv0703	0.978	8.56	0.118	0.431
Rv1228	0.978	4.41	0.126	0.442
Rv3762c	0.977	7.21	0.119	0.434
Rv1046c	0.976	8.3	0.119	0.433
Rv0024	0.974	7.32	0.12	0.435
Rv2020c	0.973	6.43	0.121	0.437
Rv3903c	0.972	5.59	0.125	0.442
Rv3046c	0.971	5.62	0.125	0.442
Rv2074	0.97	7.9	0.121	0.437
Rv2943	0.969	5.67	0.125	0.442
Rv0242c	0.967	7.65	0.123	0.439
Rv2203	0.967	6.99	0.123	0.44
Rv0740	0.967	6.5	0.124	0.441
Rv1790	0.967	4.25	0.132	0.45
Rv0643c	0.966	8.94	0.122	0.438
Rv3820c	0.966	6.64	0.124	0.442
Rv0875c	0.966	5.41	0.126	0.442
Rv3601c	0.964	6.49	0.125	0.442
Rv3504	0.963	4.99	0.129	0.446
ncRv11174Ac	0.962	4.4	0.136	0.459
Rv1789	0.961	7.83	0.125	0.442
Rv1029	0.961	5.47	0.128	0.443
Rv3624c	0.96	7.21	0.126	0.442
Rv3868	0.959	10.8	0.125	0.442
Rv0994	0.958	7.7	0.126	0.442
Rv3681c	0.958	7.13	0.127	0.443
Rv1271c	0.958	4.16	0.137	0.461
Rv2914c	0.957	7.02	0.127	0.443
Rv1356c	0.957	2.25	0.165	0.5
Rv2150c	0.956	9.47	0.126	0.442
Rv0168	0.954	8.97	0.127	0.443
Rv1792	0.953	8.78	0.127	0.443
ssr	0.952	16.4	0.128	0.443
Rv0074	0.952	6.27	0.13	0.448
Rv0114	0.95	5.1	0.136	0.458
Rv3549c	0.95	4.48	0.138	0.461
Rv2107	0.95	0.994	0.228	0.583
ncRv11414Ac	0.949	1.71	0.192	0.536
Rv1876	0.948	7.69	0.13	0.447
Rv1183	0.947	8.64	0.13	0.447
Rv2026c	0.947	4.51	0.139	0.464
Rv0872c	0.943	8.65	0.132	0.45
Rv1162	0.942	8.61	0.132	0.451
Rv0360c	0.94	5.77	0.136	0.458
Rv0065	0.938	5.96	0.136	0.459
Rv0043c	0.937	6.56	0.136	0.458
Rv2669	0.937	4.47	0.143	0.469
Rv0113	0.936	5.97	0.137	0.46
Rv1042c	0.936	4.18	0.145	0.469
Rv0167	0.935	9.83	0.134	0.455
Rv0069c	0.928	6.76	0.139	0.464
Rv2113	0.928	6.35	0.14	0.466
Rv2984	0.925	8.56	0.139	0.464
Rv3786c	0.925	5.71	0.143	0.469
Rv2636	0.925	5.17	0.145	0.469
Rv1348	0.924	6.87	0.141	0.467
Rv2333c	0.924	6.17	0.142	0.469
Rv0216	0.923	5.83	0.143	0.469
ncRv3583A	0.923	2.55	0.174	0.51
Rv2482c	0.921	8.74	0.14	0.466
Rv0577	0.921	7.08	0.142	0.469
Rv1236	0.92	5.77	0.144	0.469
Rv3513c	0.919	1.81	0.223	0.578
Rv3498c	0.918	7.22	0.143	0.469
Rv3801c	0.917	11.7	0.142	0.469
Rv3810	0.915	9.63	0.143	0.469
Rv0194	0.915	4.84	0.15	0.48
Rv2565	0.914	7.62	0.144	0.469
Rv3661	0.913	7.36	0.145	0.469
Rv1700	0.913	7.09	0.145	0.469
Rv3726	0.912	8.1	0.145	0.469
Rv3500c	0.912	6.06	0.148	0.475
Rv0286	0.91	10.4	0.145	0.469
Rv1806	0.909	2.52	0.19	0.533
Rv2780	0.906	6.86	0.148	0.477
Rv1272c	0.906	5.99	0.15	0.48
Rv3079c	0.905	4.95	0.156	0.487
Rv2490c	0.903	4.36	0.159	0.492
Rv3125c	0.899	3.64	0.169	0.505
Rv0979A	0.898	7.09	0.152	0.482
Rv3689	0.897	8.01	0.151	0.48
Rv2529	0.896	5.33	0.158	0.49
Rv1130	0.896	5.03	0.159	0.492
Rv3917c	0.895	8.11	0.152	0.483
Rv1690	0.895	6.65	0.154	0.485
Rv0393	0.895	2.48	0.2	0.549
Rv0149	0.894	7.91	0.153	0.483
Rv3790	0.894	7.43	0.153	0.483
Rv0394c	0.894	6.33	0.155	0.487
Rv3811	0.893	9.65	0.153	0.483
Rv1666c	0.893	6.61	0.155	0.487
Rv3678A	0.892	6.46	0.156	0.487
Rv2375	0.891	5.25	0.16	0.492
Rv0270	0.89	9.56	0.154	0.485
Rv3081	0.889	5.5	0.16	0.492
Rv3071	0.889	5.47	0.161	0.492
Rv1679	0.888	6.7	0.156	0.488
Rv2773c	0.888	6.85	0.157	0.488
Rv1917c	0.888	5.37	0.161	0.492
Rv3077	0.886	7.16	0.157	0.489
Rv1523	0.886	5.93	0.16	0.492
Rv3620c	0.886	3.56	0.177	0.513
Rv0318c	0.885	4.28	0.166	0.501
Rv2091c	0.883	9.22	0.157	0.489
Rv0786c	0.883	4.93	0.166	0.501
Rv0213c	0.881	5.24	0.163	0.496
Rv0404	0.88	6.99	0.16	0.492
Rv2206	0.88	6.93	0.16	0.492
Rv3888c	0.878	7.65	0.161	0.492
Rv0450c	0.877	9.72	0.16	0.492
Rv3484	0.877	7.81	0.161	0.492
Rv0798c	0.876	7.32	0.161	0.493
Rv3701c	0.875	6.78	0.163	0.496
Rv0769	0.872	5.51	0.167	0.503
Rv0111	0.87	8.87	0.163	0.496
Rv2702	0.87	6.41	0.166	0.501
Rv1161	0.868	10	0.164	0.497
Rv1680	0.868	5.85	0.167	0.502
Rv1673c	0.867	4.57	0.176	0.513
Rv2379c	0.866	7.9	0.166	0.501
Rv1148c	0.866	6.1	0.168	0.504
Rv0741	0.865	7.19	0.167	0.502
Rv3529c	0.865	4.45	0.176	0.513
Rv0943c	0.865	2.51	0.207	0.557
Rv3453	0.863	3.62	0.184	0.525
Rv0003	0.862	7.93	0.168	0.503
Rv3775	0.862	7.02	0.169	0.504
Rv0030	0.862	5.49	0.172	0.508
Rv0474	0.861	6.04	0.171	0.507
Rv1142c	0.86	6.8	0.17	0.506
Rv3175	0.859	3.19	0.195	0.541
Rv1772	0.858	7.99	0.17	0.506
Rv3448	0.858	3.43	0.196	0.543
Rv1794	0.857	10.1	0.169	0.505
Rv3914	0.856	7.73	0.171	0.507
Rv0243	0.855	8.81	0.171	0.507
Rv2237A	0.855	7.11	0.172	0.508
Rv0249c	0.853	8.53	0.172	0.508
Rv3057c	0.852	6.98	0.174	0.51
Rv3237c	0.852	6.19	0.175	0.513
Rv2760c	0.852	3.15	0.197	0.544
Rv3002c	0.851	7.01	0.174	0.51
Rv1687c	0.851	5.57	0.177	0.513
Rv0395	0.851	1.13	0.279	0.642
Rv1664	0.847	6.44	0.177	0.514
Rv2653c	0.847	1.81	0.239	0.599
Rv2819c	0.846	6.41	0.179	0.515
Rv2598	0.846	4.85	0.184	0.525
Rv3343c	0.845	7.81	0.176	0.513
Rv2316	0.845	2.97	0.206	0.555
Rv2668	0.844	4.98	0.185	0.525
Rv2129c	0.842	7.47	0.178	0.515
Rv3727	0.842	5.36	0.183	0.523
Rv3007c	0.842	4.85	0.186	0.527
Rv1955	0.841	5.73	0.183	0.523
Rv0287	0.84	9.36	0.178	0.515
Rv0899	0.839	5.99	0.183	0.523
Rv3061c	0.835	6.88	0.183	0.523
Rv1987	0.832	7.8	0.183	0.523
Rv1231c	0.832	6.17	0.185	0.525
Rv3331	0.83	7.26	0.185	0.525
Rv0868c	0.83	6.1	0.187	0.528
Rv0122	0.83	3.57	0.21	0.558
mpr11	0.829	4.36	0.196	0.543
Rv1697	0.828	9.24	0.184	0.525
Rv0264c	0.828	5.84	0.189	0.531
Rv3600c	0.827	7.26	0.186	0.527
Rv0219	0.827	2.97	0.217	0.566
Rv3122	0.826	6.2	0.189	0.531
Rv0025	0.82	6.09	0.192	0.536
Rv0246	0.82	5.66	0.194	0.541
Rv0351	0.819	10.9	0.189	0.531
Rv3329	0.817	7.53	0.191	0.535
Rv3918c	0.817	7.13	0.192	0.536
Rv1989c	0.817	5.77	0.195	0.541
Rv2910c	0.814	3.81	0.208	0.558
Rv2500c	0.813	7.4	0.193	0.539
Rv0972c	0.813	5.02	0.198	0.546
Rv1394c	0.81	6.33	0.197	0.543
Rv3053c	0.809	9.74	0.194	0.541
Rv0060	0.808	8.55	0.195	0.542
Rv1793	0.805	9.07	0.197	0.544
Rv0506	0.805	7.61	0.198	0.545
Rv2816c	0.804	3.53	0.221	0.575
Rv1374c	0.801	2.74	0.233	0.59
Rv2737c	0.8	9.33	0.199	0.547
ncRv12765Ac	0.799	2.37	0.246	0.608
Rv0021c	0.798	6.04	0.204	0.553
Rv0642c	0.796	10.1	0.202	0.551
Rv2002	0.795	6.64	0.204	0.555
Rv3098A	0.795	5.83	0.206	0.555
Rv0028	0.795	4.27	0.216	0.565
Rv0614	0.793	2.99	0.241	0.603
Rv0227c	0.79	9.31	0.205	0.555
Rv1106c	0.79	7.52	0.206	0.556
Rv1903	0.79	5.76	0.209	0.558
Rv1074c	0.789	9.38	0.205	0.555
Rv0131c	0.789	6.7	0.208	0.558
Rv3439c	0.788	6.31	0.21	0.558
Rv3733c	0.787	6.53	0.209	0.558
Rv0369c	0.787	3.2	0.23	0.586
ncRv11534A	0.785	8.64	0.208	0.558
Rv3847	0.785	7.94	0.208	0.558
Rv3799c	0.784	11	0.208	0.558
Rv2601	0.784	5.32	0.214	0.563
Rv1850	0.783	6.79	0.211	0.561
Rv3646c	0.782	8.99	0.21	0.558
Rv3120	0.781	7.15	0.212	0.562
Rv2243	0.78	10.7	0.21	0.559
Rv3378c	0.78	5.61	0.216	0.565
Rv0876c	0.778	7.68	0.213	0.562
Rv3570c	0.778	7.54	0.213	0.563
Rv2054	0.778	7.05	0.214	0.563
Rv1630	0.777	11	0.212	0.562
Rv1040c	0.776	2.99	0.253	0.614
Rv3869	0.773	9.09	0.215	0.565
Rv2468c	0.767	6.9	0.22	0.573
Rv3870	0.766	10.8	0.219	0.571
Rv3412	0.761	8.71	0.222	0.575
Rv0648	0.761	6.8	0.224	0.578
Rv0144	0.758	8.73	0.224	0.578
Rv2122c	0.758	2.9	0.251	0.614
Rv3644c	0.757	6.84	0.226	0.582
Rv1251c	0.754	7.63	0.227	0.582
Rv0886	0.753	6.17	0.23	0.586
Rv1507c	0.752	7.59	0.229	0.584
Rv2730	0.751	2.18	0.282	0.645
Rv0405	0.75	7.86	0.23	0.585
Rv0507	0.748	8	0.23	0.586
Rv1498A	0.748	5.8	0.235	0.593
Rv1343c	0.746	5.09	0.238	0.598
Rv2882c	0.745	8.44	0.232	0.589
Rv0042c	0.745	5.91	0.236	0.595
Rv1049	0.745	4.65	0.243	0.605
Rv0493c	0.744	5.45	0.24	0.601
Rv3004	0.742	5.25	0.24	0.601
Rv0160c	0.742	3.13	0.268	0.63
Rv2672	0.741	7.96	0.235	0.593
Rv3494c	0.739	8.09	0.236	0.595
Rv2408	0.739	2.46	0.286	0.648
Rv3241c	0.738	8.07	0.237	0.595
Rv2318	0.738	4.41	0.247	0.609
Rv2022c	0.736	5.47	0.242	0.604
mpr17	0.735	0.563	0.43	0.764
Rv2820c	0.733	5.4	0.246	0.609
Rv0917	0.732	6.23	0.243	0.605
Rv0616c	0.732	1.85	0.323	0.683
Rv0675	0.73	6.13	0.245	0.607
Rv1707	0.726	8.15	0.244	0.606
Rv1522c	0.725	8.17	0.245	0.607
Rv0645c	0.723	6.72	0.248	0.61
Rv2890c	0.722	9.49	0.247	0.609
Rv2525c	0.722	7.58	0.248	0.61
Rv1933c	0.722	2.19	0.305	0.666
Rv2492	0.72	2.78	0.282	0.645
Rv2345	0.719	7.53	0.249	0.612
Rv3543c	0.719	5.34	0.255	0.617
Rv1827	0.717	9.66	0.249	0.612
Rv2536	0.717	8.55	0.25	0.613
Rv1639c	0.717	8.74	0.25	0.613
Rv1072	0.716	11.4	0.25	0.613
Rv1166	0.716	8.08	0.251	0.614
Rv2271	0.716	7.45	0.252	0.614
Rv3854c	0.715	7.55	0.252	0.614
Rv3900c	0.714	7.04	0.254	0.614
Rv1476	0.713	7.22	0.254	0.614
Rv2076c	0.713	4.43	0.265	0.626
Rv1109c	0.712	8.7	0.253	0.614
Rv1972	0.711	2.7	0.295	0.659
Rv0909	0.71	6.58	0.257	0.619
Rv2964	0.71	5.72	0.259	0.62
Rv2058c	0.71	2.51	0.307	0.667
Rv3700c	0.709	5.94	0.259	0.62
Rv0031	0.709	4.1	0.273	0.636
Rv0379	0.708	7.06	0.258	0.62
Rv1866	0.708	6.68	0.258	0.62
Rv0915c	0.708	4.57	0.269	0.631
Rv1674c	0.707	2.9	0.296	0.661
Rv3177	0.704	1.38	0.384	0.727
Rv0975c	0.703	4.09	0.275	0.638
Rv0250c	0.702	8.57	0.26	0.621
Rv2999	0.701	5.64	0.266	0.628
Rv2035	0.701	4.64	0.271	0.633
Rv1769	0.7	8.07	0.262	0.624
Rv3493c	0.698	7.42	0.263	0.625
Rv0116c	0.698	6.43	0.265	0.627
Rv0329c	0.698	3.15	0.292	0.654
Rv1463	0.697	7.94	0.264	0.625
Rv3487c	0.694	9.08	0.265	0.627
Rv3515c	0.694	6.23	0.269	0.631
Rv3458c	0.693	9.06	0.266	0.628
Rv2488c	0.693	6.89	0.268	0.63
Rv3009c	0.692	8.67	0.267	0.628
Rv0064A	0.692	4.2	0.281	0.645
Rv1888A	0.692	3.79	0.287	0.649
Rv3725	0.691	7.65	0.268	0.63
Rv1184c	0.691	7.37	0.268	0.63
Rv0655	0.689	10.9	0.268	0.63
Rv0002	0.688	8.48	0.27	0.632
Rv2682c	0.687	9.16	0.27	0.632
Rv3886c	0.686	7.11	0.272	0.635
Rv1524	0.686	5.99	0.274	0.638
Rv1156	0.685	8.57	0.272	0.635
Rv2518c	0.685	7.52	0.272	0.635
Rv0760c	0.685	7	0.273	0.636
Rv3544c	0.685	5.93	0.276	0.64
Rv2991	0.685	4.54	0.282	0.645
Rv3912	0.684	4.55	0.282	0.645
mcr11	0.683	5.5	0.278	0.64
Rv0733	0.681	8.28	0.275	0.638
Rv1957	0.679	6.93	0.277	0.64
Rv0096	0.679	3.49	0.299	0.662
Rv1566c	0.677	7.83	0.277	0.64
Rv3583c	0.676	10.5	0.277	0.64
Rv2411c	0.675	8.06	0.279	0.641
Rv3622c	0.673	1.71	0.354	0.7
Rv2531c	0.672	7.81	0.281	0.645
Rv1039c	0.672	3.93	0.297	0.662
Rv1501	0.671	7	0.283	0.645
Rv0117	0.67	5	0.292	0.654
Rv1248c	0.668	10.6	0.283	0.645
Rv2723	0.668	7.08	0.285	0.647
Rv3704c	0.667	7.37	0.285	0.647
Rv1129c	0.667	3.64	0.307	0.667
Rv1728c	0.665	6.93	0.287	0.649
Rv2148c	0.665	6.57	0.288	0.65
Rv2359	0.665	5.77	0.291	0.654
Rv1431	0.662	6.38	0.291	0.654
Rv3697A	0.662	4.71	0.298	0.662
Rv2534c	0.658	7.66	0.292	0.654
Rv0901	0.658	6.18	0.294	0.658
Rv3408	0.658	5.21	0.3	0.662
Rv3613c	0.657	6.51	0.294	0.658
Rv0090	0.656	4.13	0.305	0.666
Rv0203	0.653	7.07	0.296	0.661
Rv3287c	0.653	5.66	0.299	0.662
Rv0953c	0.653	3.97	0.31	0.67
Rv0407	0.652	6.89	0.297	0.662
Rv3573c	0.652	5.04	0.302	0.663
Rv1593c	0.651	6.52	0.299	0.662
Rv0902c	0.65	7.6	0.297	0.662
Rv1213	0.65	6.71	0.299	0.662
Rv3040c	0.65	6.07	0.3	0.662
Rv3894c	0.648	8.7	0.298	0.662
Rv2681	0.648	7.31	0.299	0.662
Rv1181	0.647	9.66	0.299	0.662
Rv1554	0.647	1.49	0.382	0.724
Rv3116	0.646	7.91	0.3	0.662
Rv3569c	0.646	6.14	0.303	0.663
Rv2731	0.644	7.29	0.302	0.663
Rv0502	0.643	9.42	0.302	0.663
Rv2703	0.641	9.78	0.303	0.663
Rv3473c	0.64	5.34	0.31	0.67
Rv1567c	0.639	5.25	0.312	0.672
Rv2297	0.637	6.79	0.308	0.668
Rv1163	0.637	6.46	0.309	0.67
Rv0004	0.637	6.53	0.309	0.67
Rv2664	0.637	4.45	0.316	0.677
Rv1540	0.636	6.45	0.31	0.67
Rv2920c	0.634	5.4	0.315	0.676
Rv3548c	0.634	5.4	0.315	0.676
Rv0469	0.633	8.64	0.31	0.67
Rv3078	0.633	5.05	0.319	0.68
Rv0179c	0.631	8.64	0.311	0.671
Rv3588c	0.631	7.02	0.312	0.673
Rv0321	0.631	5.89	0.314	0.675
Rv0923c	0.63	6.51	0.314	0.675
Rv2569c	0.629	5.86	0.317	0.678
Rv2146c	0.628	7.63	0.314	0.675
Rv2337c	0.628	6.68	0.315	0.676
Rv2176	0.626	6.2	0.318	0.679
Rv2503c	0.626	5.52	0.321	0.68
Rv1077	0.624	8.11	0.317	0.677
Rv1107c	0.624	6.26	0.319	0.68
Rv2617c	0.624	5.66	0.321	0.68
Rv1352	0.623	6.52	0.318	0.679
Rv2214c	0.622	8.51	0.318	0.679
Rv3698	0.621	5.07	0.326	0.685
Rv3664c	0.621	4.16	0.333	0.69
Rv3669	0.62	6.85	0.321	0.68
Rv2071c	0.618	4.85	0.331	0.688
Rv0935	0.617	8.59	0.322	0.682
Rv3743c	0.616	7.97	0.323	0.682
Rv3106	0.616	7.05	0.324	0.683
Rv2763c	0.616	6.94	0.324	0.683
Rv2473	0.615	5.71	0.329	0.687
Rv1297	0.614	11.2	0.323	0.682
Rv3492c	0.613	7.16	0.326	0.685
Rv0877	0.612	8.5	0.326	0.685
Rv1810	0.612	8.17	0.326	0.685
Rv3438	0.612	7.17	0.327	0.686
Rv1155	0.611	6.93	0.328	0.686
Rv0367c	0.61	6.17	0.33	0.687
Rv2862c	0.61	4.57	0.341	0.695
Rv1009	0.609	8.67	0.328	0.686
Rv3827c	0.607	6.68	0.332	0.688
Rv0594	0.607	5.45	0.336	0.692
Rv3051c	0.606	12.1	0.329	0.687
Rv2245	0.606	12.2	0.329	0.687
Rv1646	0.606	7.36	0.331	0.688
Rv0927c	0.604	5.45	0.337	0.692
Rv1230c	0.603	8.27	0.333	0.69
Rv2264c	0.602	5.89	0.338	0.692
Rv2580c	0.6	7.3	0.336	0.692
Rv0073	0.6	7.12	0.336	0.692
Rv1946c	0.6	2.58	0.392	0.734
Rv0951	0.599	8.83	0.336	0.692
Rv2831	0.599	6.78	0.338	0.692
Rv1377c	0.599	6.36	0.339	0.693
Rv0717	0.598	7.78	0.337	0.692
Rv0314c	0.598	7.44	0.338	0.692
Rv0926c	0.598	6.69	0.339	0.693
Rv0289	0.596	10.3	0.337	0.692
Rv3440c	0.596	4.92	0.348	0.697
Rv1640c	0.595	7.53	0.34	0.694
Rv1658	0.595	6.98	0.341	0.694
Rv2340c	0.595	6.28	0.342	0.696
Rv1111c	0.591	7.93	0.343	0.697
Rv2674	0.591	6.51	0.344	0.697
Rv2766c	0.59	5.78	0.349	0.697
Rv3486	0.59	5.14	0.349	0.697
Rv1551	0.59	5.3	0.35	0.697
Rv2144c	0.589	9.15	0.344	0.697
Rv3889c	0.589	7.04	0.345	0.697
Rv2520c	0.589	5.73	0.348	0.697
Rv2818c	0.589	6.19	0.348	0.697
Rv1547	0.588	10.2	0.344	0.697
Rv1641	0.587	10.3	0.345	0.697
Rv1346	0.587	7.3	0.347	0.697
Rv3687c	0.587	6.66	0.348	0.697
Rv0383c	0.586	8.36	0.347	0.697
Rv0430	0.586	8.02	0.347	0.697
Rv3036c	0.586	6.75	0.348	0.697
Rv3832c	0.586	3.79	0.369	0.711
Rv3121	0.584	7.38	0.349	0.697
Rv2079	0.584	6.56	0.35	0.697
Rv3878	0.582	9.39	0.349	0.697
Rv0809	0.582	8.26	0.35	0.697
Rv2102	0.582	7.22	0.351	0.697
Rv0130	0.582	5.04	0.357	0.703
Rv0942	0.581	2.48	0.395	0.737
Rv3527	0.58	5.39	0.357	0.703
Rv2640c	0.58	4.58	0.365	0.706
Rv0504c	0.579	7.21	0.353	0.699
Rv2756c	0.577	6.79	0.356	0.702
Rv2304c	0.577	3.77	0.37	0.711
Rv2101	0.576	9.29	0.354	0.7
Rv1237	0.575	5.73	0.358	0.703
Rv1114	0.575	5	0.364	0.706
Rv2401	0.575	2.91	0.388	0.73
Rv0473	0.573	7	0.359	0.703
Rv1863c	0.572	8.22	0.358	0.703
Rv1963c	0.572	5.61	0.364	0.706
Rv1886c	0.571	9.54	0.358	0.703
Rv1912c	0.571	6.4	0.362	0.706
Rv0397A	0.571	5.73	0.364	0.706
Rv0391	0.57	7.07	0.361	0.706
Rv0214	0.57	5.89	0.363	0.706
Rv0963c	0.57	3.55	0.377	0.718
Rv0143c	0.569	7.06	0.362	0.706
Rv0346c	0.568	9.14	0.361	0.705
Rv0932c	0.566	9.82	0.363	0.706
Rv1323	0.566	9.76	0.363	0.706
Rv1018c	0.565	8.48	0.364	0.706
Rv1521	0.565	9.25	0.364	0.706
Rv2911	0.565	6.89	0.366	0.707
Rv3666c	0.563	6.03	0.369	0.711
Rv1746	0.562	7.24	0.367	0.709
Rv2061c	0.561	7.64	0.367	0.709
Rv0255c	0.56	6.27	0.371	0.713
Rv0602c	0.559	2.59	0.412	0.751
ASdes	0.558	1.82	0.456	0.78
Rv3023c	0.557	1.3	0.486	0.791
Rv2451	0.557	0.975	0.496	0.796
Rv1027c	0.557	1.35	0.499	0.797
Rv1464	0.556	8.04	0.371	0.713
Rv1588c	0.556	0.635	0.53	0.813
Rv1065	0.555	6.81	0.374	0.716
Rv0841	0.555	0.556	0.575	0.842
Rv3260c	0.553	9.22	0.374	0.716
Rv0934	0.552	9.04	0.374	0.716
Rv3818	0.552	7.96	0.375	0.716
Rv0846c	0.551	5.73	0.38	0.722
Rv2198c	0.549	8.77	0.377	0.718
Rv2215	0.549	9.97	0.377	0.718
Rv0578c	0.549	7.79	0.378	0.719
Rv1373	0.549	6.54	0.38	0.721
Rv1556	0.549	5.53	0.383	0.725
Rv0746	0.547	4.89	0.389	0.731
Rv1773c	0.546	4.72	0.39	0.732
Rv2504c	0.545	5.62	0.387	0.729
Rv1936	0.545	4.12	0.396	0.737
Rv2967c	0.544	8.82	0.382	0.724
Rv0948c	0.543	7.55	0.383	0.726
ncRv10150Ac	0.543	2.97	0.408	0.75
Rv1362c	0.54	6.88	0.387	0.729
Rv2472	0.54	5.83	0.389	0.731
Rv3327	0.54	3.65	0.409	0.75
Rv1689	0.539	7.51	0.387	0.729
Rv1893	0.539	6.69	0.389	0.73
Rv1243c	0.537	3.43	0.415	0.753
Rv2253	0.536	5.54	0.396	0.737
Rv0377	0.534	5.05	0.399	0.741
Rv3076	0.533	4.54	0.4	0.742
Rv3913	0.532	8.27	0.392	0.734
Rv2758c	0.532	3.75	0.411	0.751
Rv2159c	0.528	9.89	0.396	0.737
Rv1298	0.528	8.96	0.396	0.737
Rv0801	0.528	5.92	0.402	0.743
Rv3819	0.526	5.92	0.402	0.743
Rv1044	0.526	3.45	0.43	0.764
Rv1934c	0.525	2.83	0.439	0.769
Rv1278	0.524	7.96	0.4	0.742
Rv2745c	0.523	8.46	0.4	0.742
Rv0789c	0.523	4.3	0.419	0.755
Rv3502c	0.521	5.97	0.405	0.748
Rv0334	0.52	6.79	0.405	0.748
Rv1880c	0.518	8.61	0.405	0.748
Rv2435c	0.518	6.93	0.406	0.749
Rv2729c	0.517	5.81	0.41	0.751
Rv3621c	0.517	4.32	0.422	0.756
Rv2055c	0.515	4.04	0.431	0.764
Rv1732c	0.514	7.26	0.409	0.75
Rv1479	0.512	9.59	0.41	0.751
Rv1180	0.512	7.71	0.411	0.751
Rv0814c	0.512	6.87	0.413	0.751
Rv3690	0.512	6.42	0.414	0.752
Rv0310c	0.512	4.33	0.426	0.76
Rv2778c	0.511	7.84	0.412	0.751
Rv1159A	0.511	6.17	0.415	0.753
Rv1624c	0.511	5.84	0.416	0.753
Rv1273c	0.508	5.47	0.422	0.756
Rv0821c	0.507	7.72	0.416	0.753
Rv1820	0.507	7.39	0.416	0.753
Rv0598c	0.507	6.74	0.417	0.754
Rv3063	0.506	6.15	0.419	0.756
Rv2583c	0.504	9.39	0.417	0.754
Rv0011c	0.502	7.09	0.421	0.756
Rv2966c	0.502	5.97	0.424	0.758
Rv0466	0.501	7.67	0.421	0.756
Rv1390	0.5	9.12	0.421	0.756
Rv0497	0.5	7.54	0.422	0.756
Rv2658c	0.5	4.2	0.434	0.767
Rv1382	0.497	5.11	0.432	0.766
Rv0822c	0.495	8.08	0.426	0.76
Rv1598c	0.495	6.02	0.431	0.764
Rv2077c	0.495	5	0.435	0.767
Rv3049c	0.493	8.65	0.428	0.762
Rv3679	0.492	10.6	0.428	0.762
Rv0099	0.491	5.5	0.434	0.767
Rv2330c	0.49	4.25	0.45	0.779
Rv0492c	0.488	6.34	0.434	0.767
Rv1529	0.488	6.59	0.435	0.767
Rv3919c	0.486	7.51	0.435	0.767
Rv3391	0.486	6.77	0.437	0.768
Rv1436	0.485	9.28	0.435	0.767
Rv2509	0.484	7.07	0.438	0.769
Rv0005	0.483	10.3	0.437	0.768
Rv0914c	0.483	7.21	0.438	0.769
Rv1277	0.483	6.93	0.439	0.769
Rv2706c	0.483	0.811	0.566	0.836
Rv3736	0.482	6.63	0.44	0.771
Rv2667	0.481	2.96	0.477	0.789
Rv3413c	0.48	8.03	0.441	0.771
Rv1401	0.48	5.76	0.446	0.777
Rv1786	0.48	4.76	0.451	0.779
Rv2866	0.48	3.61	0.462	0.783
Rv1366A	0.478	5.15	0.451	0.779
Rv0698	0.478	4.94	0.451	0.779
Rv3835	0.477	7.3	0.444	0.775
Rv1461	0.476	10.4	0.443	0.774
Rv2855	0.476	7.07	0.446	0.777
Rv3068c	0.476	6.52	0.446	0.777
Rv3798	0.474	0.669	0.61	0.859
Rv2021c	0.473	6.11	0.451	0.779
Rv1455	0.473	4.39	0.459	0.781
Rv0180c	0.471	7.05	0.45	0.779
Rv0245	0.471	6.09	0.451	0.779
Rv3855	0.471	5.44	0.454	0.78
Rv3136A	0.47	5.12	0.457	0.78
Rv2407	0.47	4.13	0.47	0.787
Rv1532c	0.469	3.01	0.478	0.789
Rv3344c	0.468	3.41	0.484	0.79
Rv1925	0.467	10.8	0.452	0.78
Rv0505c	0.467	8.14	0.453	0.78
Rv0973c	0.466	5.12	0.461	0.782
Rv2289	0.465	8.11	0.455	0.78
Rv2315c	0.465	7.38	0.455	0.78
Rv3667	0.465	7.37	0.456	0.78
Rv2183c	0.465	6.67	0.457	0.78
Rv0084	0.465	4.05	0.474	0.789
Rv3414c	0.464	8	0.455	0.78
Rv1434	0.463	3.78	0.478	0.789
Rv1608c	0.462	6.99	0.458	0.781
Rv1670	0.462	3.48	0.494	0.795
Rv3142c	0.461	7.3	0.459	0.781
Rv2341	0.461	3.11	0.491	0.794
Rv1898	0.46	6.09	0.463	0.784
Rv2825c	0.459	5.01	0.467	0.786
Rv0333	0.458	5.7	0.466	0.785
Rv1724c	0.458	4.57	0.473	0.789
Rv1782	0.457	9.47	0.462	0.783
Rv1962c	0.457	5.47	0.468	0.786
Rv0770	0.457	4.76	0.474	0.789
Rv0078B	0.456	5.83	0.467	0.786
Rv1290A	0.456	0.425	0.628	0.868
Rv1980c	0.455	9.22	0.464	0.784
Rv2497c	0.455	8.02	0.465	0.784
Rv2121c	0.455	5.78	0.469	0.787
Rv1032c	0.455	5.62	0.47	0.787
Rv0050	0.454	9.46	0.465	0.784
Rv0247c	0.453	8.5	0.466	0.785
Rv0718	0.453	8.89	0.466	0.785
Rv0941c	0.453	6.4	0.468	0.786
Rv0356c	0.452	6.23	0.47	0.787
Rv1975	0.45	3.61	0.489	0.792
Rv1165	0.448	7.47	0.472	0.789
Rv0176	0.447	8.48	0.472	0.789
Rv2137c	0.447	8.32	0.472	0.789
Rv0487	0.446	6.24	0.475	0.789
Rv3546	0.446	5.57	0.479	0.789
Rv3815c	0.445	6.98	0.475	0.789
Rv2059	0.445	5.35	0.48	0.789
Rv2339	0.444	8.53	0.474	0.789
Rv3008	0.444	5.83	0.48	0.789
Rv1888c	0.444	5.01	0.486	0.791
Rv1429	0.443	5.65	0.483	0.789
Rv3828c	0.443	5.04	0.484	0.79
Rv2817c	0.443	4.29	0.493	0.795
Rv3471c	0.442	1.14	0.586	0.846
Rv1364c	0.441	7.56	0.479	0.789
Rv2663	0.441	3.83	0.501	0.797
Rv0253	0.441	2.85	0.522	0.809
Rv3680	0.44	10.5	0.479	0.789
Rv2075c	0.44	6.38	0.482	0.789
Rv2896c	0.44	5.52	0.484	0.79
Rv2097c	0.439	8.91	0.48	0.789
Rv2830c	0.439	3.91	0.501	0.797
Rv1185c	0.438	9.01	0.48	0.789
Rv1708	0.438	7.75	0.482	0.789
Rv2151c	0.438	7.09	0.483	0.789
Rv3029c	0.437	9.88	0.481	0.789
Rv3311	0.437	8.39	0.482	0.789
Rv0135c	0.437	7.11	0.483	0.789
Rv2186c	0.437	5.52	0.487	0.791
Rv3587c	0.436	9.32	0.482	0.789
Rv1465	0.436	6.27	0.486	0.791
Rv1194c	0.435	8.28	0.484	0.79
Rv3332	0.435	5.97	0.487	0.791
Rv3774	0.434	8.06	0.485	0.79
Rv2237	0.434	6.64	0.487	0.791
Rv3291c	0.434	4.34	0.495	0.795
Rv2985	0.433	6.4	0.489	0.792
Rv1375	0.431	6.78	0.49	0.793
Rv1255c	0.431	4.95	0.494	0.795
Rv0853c	0.43	7.16	0.491	0.794
Rv0417	0.43	5.09	0.497	0.796
Rv1799	0.43	3.98	0.505	0.799
Rv1770	0.429	8.7	0.49	0.793
Rv1625c	0.428	7.21	0.492	0.795
Rv3377c	0.427	6.95	0.493	0.795
Rv3759c	0.427	7.14	0.493	0.795
Rv3829c	0.427	5.37	0.5	0.797
Rv3386	0.427	4.71	0.506	0.799
Rv1096	0.426	7.67	0.493	0.795
Rv0309	0.425	9.11	0.493	0.795
Rv2584c	0.424	8.05	0.496	0.796
Rv1112	0.424	5.31	0.505	0.799
Rv2246	0.423	11.3	0.495	0.795
Rv2945c	0.423	7.59	0.496	0.796
Rv3691	0.422	6.32	0.5	0.797
Rv1361c	0.422	6.45	0.5	0.797
Rv2600	0.422	4.61	0.509	0.801
Rv2542	0.421	6.64	0.5	0.797
Rv0066c	0.42	8.8	0.499	0.797
Rv1283c	0.42	6.73	0.501	0.797
Rv3665c	0.42	4.59	0.508	0.8
Rv1432	0.42	4.59	0.509	0.801
Rv1085c	0.419	7.01	0.501	0.797
Rv3209	0.418	7.58	0.501	0.797
Rv0861c	0.418	7	0.503	0.798
Rv0409	0.418	6.17	0.504	0.799
Rv0023	0.418	6.1	0.505	0.799
Rv0518	0.416	6.14	0.508	0.8
Rv2514c	0.415	2.75	0.549	0.823
Rv3405c	0.414	5.79	0.509	0.801
Rv3180c	0.414	5.27	0.515	0.804
Rv3858c	0.413	8.4	0.506	0.8
Rv0308	0.412	7.69	0.508	0.8
Rv1867	0.412	6.05	0.51	0.801
Rv3039c	0.41	6.03	0.514	0.803
Rv2045c	0.409	7.57	0.511	0.802
Rv0197	0.409	6.1	0.512	0.802
Rv2405	0.408	6.49	0.514	0.803
Rv3062	0.408	6.3	0.515	0.804
Rv3469c	0.408	3.84	0.53	0.813
Rv2288	0.407	5.43	0.519	0.806
Rv2152c	0.406	7.63	0.515	0.803
Rv2861c	0.405	8.71	0.514	0.803
Rv2543	0.404	3.44	0.548	0.823
Rv2769c	0.403	4.42	0.531	0.813
Rv0006	0.4	10.4	0.519	0.806
Rv3554	0.398	7.02	0.524	0.809
Rv1019	0.398	6.02	0.525	0.81
Rv0940c	0.397	6.28	0.526	0.811
Rv2587c	0.396	9.41	0.524	0.809
Rv0538	0.396	7.32	0.525	0.81
Rv0044c	0.396	6.18	0.528	0.812
Rv0252	0.395	5.73	0.529	0.813
Rv2505c	0.395	5.38	0.53	0.813
Rv2344c	0.394	6.79	0.528	0.812
Rv1250	0.392	6.27	0.53	0.813
Rv2589	0.389	7.53	0.532	0.814
Rv3449	0.388	3.58	0.553	0.826
Rv0644c	0.386	8.26	0.535	0.816
Rv3018c	0.386	3.07	0.566	0.836
Rv0794c	0.385	6.69	0.538	0.82
Rv0534c	0.385	6.07	0.538	0.82
Rv3770B	0.384	4.09	0.551	0.824
Rv2573	0.384	4.15	0.553	0.826
Rv0423c	0.382	9.61	0.538	0.82
Rv2286c	0.382	5.69	0.544	0.822
Rv3787c	0.382	4.79	0.546	0.823
Rv1013	0.381	10.3	0.539	0.82
Rv0946c	0.38	7.26	0.542	0.821
Rv0125	0.379	8.9	0.542	0.821
Rv0857	0.379	6.58	0.544	0.822
Rv2018	0.379	6	0.544	0.822
Rv2517c	0.379	4.9	0.55	0.824
Rv0653c	0.379	4.41	0.557	0.83
Rv1477	0.378	9.21	0.543	0.822
Rv1050	0.378	3.86	0.562	0.833
Rv2094c	0.377	7.7	0.544	0.822
Rv2100	0.377	4.3	0.558	0.83
Rv1626	0.376	8.72	0.545	0.822
Rv1668c	0.376	5.9	0.549	0.824
Rv3229c	0.375	9.25	0.546	0.823
Rv2564	0.375	7.51	0.547	0.823
Rv1855c	0.374	7.35	0.548	0.823
Rv2516c	0.373	6.29	0.551	0.824
Rv0933	0.371	7.65	0.551	0.824
Rv2027c	0.371	6.35	0.553	0.826
Rv2559c	0.369	6.14	0.556	0.829
Rv1785c	0.369	5.49	0.557	0.83
Rv0147	0.368	8.98	0.553	0.826
Rv2952	0.367	7.77	0.556	0.829
Rv3480c	0.364	8.19	0.558	0.83
Rv3144c	0.363	8.81	0.559	0.831
Rv0110	0.363	5.54	0.568	0.837
Rv2655c	0.363	3.21	0.588	0.846
Rv3596c	0.362	11.3	0.559	0.832
Rv1671	0.36	3.27	0.591	0.847
Rv1326c	0.359	8.06	0.563	0.835
Rv2164c	0.359	7.6	0.564	0.835
Rv3432c	0.359	6.68	0.566	0.836
Rv1314c	0.358	5.51	0.571	0.839
Rv1478	0.356	7.47	0.567	0.837
Rv2718c	0.356	6.85	0.568	0.837
serU	0.356	0.935	0.725	0.909
Rv1988	0.354	7.09	0.57	0.839
Rv1081c	0.353	5.79	0.575	0.842
Rv0672	0.352	8.35	0.571	0.839
Rv0681	0.352	7.14	0.573	0.841
Rv0677c	0.351	9.11	0.571	0.84
Rv1098c	0.349	8.04	0.574	0.842
Rv2853	0.349	5.54	0.577	0.843
Rv1424c	0.348	5.22	0.585	0.846
Rv0851c	0.347	4.98	0.588	0.846
Rv0824c	0.346	8.79	0.578	0.843
Rv0694	0.346	5.48	0.583	0.845
metT	0.346	5.33	0.587	0.846
Rv3395c	0.346	4.41	0.588	0.846
Rv0878c	0.345	5.51	0.583	0.845
Rv2578c	0.345	3.97	0.598	0.851
Rv2904c	0.344	9.53	0.579	0.843
Rv2000	0.344	6.41	0.582	0.845
Rv1783	0.343	10.9	0.58	0.844
Rv3411c	0.342	9.12	0.582	0.845
Rv3521	0.342	5.7	0.59	0.847
Rv2905	0.341	8.75	0.583	0.845
Rv2334	0.341	8.82	0.583	0.845
Rv1007c	0.341	7.58	0.583	0.845
Rv1787	0.341	4.91	0.592	0.847
Rv1830	0.34	8.7	0.584	0.845
Rv2434c	0.34	5.35	0.591	0.847
Rv3520c	0.339	8.08	0.586	0.846
Rv2838c	0.338	8.18	0.586	0.846
Rv2036	0.338	5.48	0.591	0.847
Rv3574	0.338	5.45	0.595	0.849
Rv1543	0.337	8.72	0.588	0.846
Rv1722	0.337	6.52	0.59	0.847
Rv0447c	0.337	6	0.591	0.847
Rv1702c	0.337	5	0.595	0.849
Rv0178	0.336	9.32	0.588	0.846
Rv0952	0.336	8.53	0.589	0.847
Rv1262c	0.335	6.05	0.592	0.848
Rv2561	0.335	5.65	0.596	0.849
Rv0920c	0.334	7.11	0.592	0.848
Rv2112c	0.333	8.22	0.592	0.848
Rv3540c	0.333	5.03	0.601	0.853
Rv2588c	0.332	7.65	0.593	0.848
Rv1505c	0.332	5.64	0.598	0.851
Rv2292c	0.331	2.67	0.625	0.867
Rv1389	0.33	9.44	0.595	0.849
Rv0056	0.33	8.44	0.595	0.849
Rv2550c	0.329	3.52	0.626	0.867
Rv0397	0.329	1.45	0.702	0.9
Rv0938	0.328	7.85	0.598	0.851
Rv2854	0.328	5.79	0.604	0.856
Rv3360	0.328	4.53	0.607	0.858
Rv0306	0.327	4.39	0.609	0.859
Rv1118c	0.326	5.68	0.605	0.856
Rv1744c	0.326	2.75	0.646	0.874
Rv2767c	0.325	3.21	0.631	0.869
Rv1172c	0.324	8.92	0.601	0.854
Rv2012	0.324	3.67	0.629	0.868
Rv2746c	0.321	5.5	0.612	0.86
Rv1937	0.321	5.28	0.613	0.86
Rv1798	0.32	8.81	0.606	0.858
Rv2947c	0.32	6.75	0.609	0.859
Rv2175c	0.32	5.85	0.609	0.859
Rv0820	0.319	6.68	0.609	0.859
Rv1515c	0.319	6.79	0.61	0.859
Rv3703c	0.318	6.48	0.611	0.859
Rv2532c	0.317	6.21	0.613	0.86
Rv2884	0.317	5.35	0.614	0.861
Rv2695	0.317	4.44	0.625	0.867
Rv0370c	0.316	3.78	0.633	0.869
Rv2460c	0.315	9.18	0.612	0.86
Rv2787	0.315	6.06	0.615	0.861
Rv1075c	0.315	5.47	0.618	0.863
Rv0808	0.313	8.54	0.614	0.861
Rv0406c	0.312	5.56	0.62	0.864
Rv0661c	0.312	2.78	0.649	0.875
Rv0262c	0.311	6.25	0.62	0.864
Rv1223	0.31	9.82	0.617	0.862
Rv0207c	0.31	8.29	0.617	0.862
ncRv0412A	0.31	2.96	0.652	0.876
Rv3871	0.308	10.1	0.62	0.864
Rv0522	0.307	6.46	0.623	0.867
AS1890	0.307	1.97	0.682	0.891
Rv0132c	0.306	4.89	0.632	0.869
Rv3755c	0.305	7.29	0.625	0.867
Rv0912	0.305	4.86	0.629	0.868
Rv0870c	0.304	6.53	0.627	0.868
Rv2331	0.304	5.34	0.632	0.869
Rv3460c	0.303	9.27	0.625	0.867
Rv0288	0.303	9.37	0.625	0.867
Rv1276c	0.303	4.14	0.64	0.871
Rv3924c	0.301	6.13	0.631	0.869
Rv3452	0.301	5.58	0.633	0.869
Rv3695	0.299	6.17	0.633	0.869
Rv2761c	0.299	6.04	0.634	0.869
Rv3299c	0.298	8.88	0.631	0.869
Rv0904c	0.298	5.82	0.636	0.87
Rv0452	0.297	6.31	0.634	0.869
Rv3561	0.297	5.23	0.638	0.871
Rv1017c	0.296	9.14	0.633	0.869
Rv2608	0.295	7.36	0.635	0.87
Rv1100	0.294	6.71	0.638	0.87
Rv1852	0.294	4.57	0.645	0.874
Rv3191c	0.294	4.65	0.646	0.874
Rv0827c	0.294	3.94	0.65	0.876
Rv0055	0.293	7.33	0.638	0.87
Rv0970	0.293	6.31	0.641	0.871
Rv2712c	0.293	5.43	0.644	0.874
Rv2566	0.292	6.73	0.64	0.871
Rv1513	0.292	6.75	0.64	0.871
Rv0969	0.291	7.94	0.639	0.871
Rv3030	0.291	7.15	0.641	0.871
Rv2190c	0.29	9.93	0.64	0.871
Rv3603c	0.29	7.85	0.641	0.871
Rv3816c	0.289	7.61	0.643	0.872
Rv0476	0.288	6.03	0.647	0.874
Rv1153c	0.286	5.59	0.651	0.876
Rv1010	0.285	7.15	0.647	0.874
Rv2548A	0.285	7.22	0.647	0.874
Rv3696c	0.285	6.8	0.648	0.874
valT	0.284	5.53	0.651	0.876
Rv3770c	0.284	5.2	0.657	0.879
Rv0688	0.283	8.12	0.648	0.874
Rv1990c	0.283	4.62	0.656	0.878
Rv3845	0.283	3.26	0.684	0.892
Rv1601	0.282	6.59	0.652	0.876
Rv3534c	0.281	5.75	0.655	0.878
Rv3741c	0.281	4.86	0.662	0.882
Rv3637	0.281	2.14	0.714	0.906
Rv0399c	0.28	6.17	0.655	0.878
Rv2371	0.28	3.24	0.681	0.891
Rv1533	0.279	6.77	0.655	0.878
Rv1433	0.279	6.27	0.656	0.878
Rv0536	0.279	4.97	0.66	0.881
Rv2126c	0.279	3.17	0.682	0.891
Rv3509c	0.277	8.41	0.656	0.878
Rv2954c	0.277	8.5	0.656	0.878
Rv3568c	0.276	6.08	0.66	0.881
Rv1742	0.276	4.86	0.667	0.885
Rv2956	0.275	7.6	0.658	0.88
Rv2969c	0.275	8.26	0.659	0.88
Rv3038c	0.275	7.91	0.659	0.88
Rv1030	0.275	5.66	0.663	0.882
Rv1439c	0.275	4.6	0.669	0.885
Rv1103c	0.274	6.82	0.661	0.881
Rv2202c	0.273	9.08	0.66	0.881
Rv0533c	0.272	7.33	0.663	0.882
Rv1902c	0.272	5.72	0.665	0.884
Rv0152c	0.272	5.71	0.666	0.885
Rv0459	0.271	5.13	0.669	0.885
Rv1745c	0.271	3.49	0.691	0.897
Rv3859c	0.27	10.1	0.663	0.883
Rv1078	0.27	9.85	0.664	0.883
Rv3501c	0.269	6.41	0.667	0.885
Rv2772c	0.269	6.24	0.668	0.885
Rv3635	0.268	6.13	0.669	0.885
Rv2764c	0.267	7.79	0.667	0.885
Rv0390	0.267	5.73	0.673	0.886
Rv2521	0.266	6.83	0.67	0.885
Rv1635c	0.265	6.95	0.671	0.885
Rv1935c	0.265	2.96	0.706	0.901
Rv0206c	0.264	10.4	0.67	0.885
Rv1265	0.264	8.1	0.671	0.885
Rv1771	0.264	8.53	0.671	0.885
Rv0839	0.264	6.69	0.673	0.886
Rv2166c	0.263	7.71	0.673	0.886
Rv3732	0.262	6.69	0.675	0.888
Rv3647c	0.261	6.9	0.675	0.888
Rv2527	0.26	5.97	0.679	0.89
Rv3337	0.26	2.29	0.74	0.915
Rv1447c	0.259	8.64	0.677	0.889
Rv0386	0.257	8.2	0.679	0.89
Rv2083	0.257	7.38	0.68	0.89
Rv2859c	0.257	6.32	0.683	0.891
Rv2965c	0.257	6.02	0.683	0.891
Rv0936	0.256	7.06	0.682	0.891
Rv3096	0.255	7.33	0.682	0.891
Rv0997	0.254	6.56	0.685	0.892
Rv0238	0.252	8.02	0.685	0.893
Rv1235	0.251	6.79	0.687	0.894
Rv3532	0.249	5.43	0.692	0.897
Rv0567	0.248	7.61	0.69	0.896
Rv1123c	0.248	6.64	0.692	0.897
Rv1376	0.248	6.23	0.692	0.897
Rv1924c	0.247	5.8	0.695	0.897
Rv0064	0.246	8.29	0.692	0.897
Rv1191	0.246	5.86	0.695	0.897
Rv3418c	0.245	10.7	0.693	0.897
Rv2171	0.245	6.82	0.695	0.897
Rv2241	0.244	9.53	0.694	0.897
Rv0782	0.244	7.87	0.695	0.897
Rv2690c	0.244	7.46	0.695	0.897
Rv2594c	0.244	6.9	0.696	0.898
Rv1444c	0.244	6.16	0.699	0.899
Rv1652	0.244	5.49	0.7	0.899
Rv0183	0.241	7.14	0.699	0.899
Rv1320c	0.24	7.79	0.699	0.899
Rv2824c	0.24	4.7	0.711	0.905
Rv3800c	0.239	12.5	0.7	0.899
Rv0685	0.238	11.8	0.701	0.899
Rv1160	0.238	5.37	0.706	0.902
Rv0737	0.238	3.62	0.726	0.909
Rv1869c	0.237	7.61	0.703	0.9
Rv0153c	0.237	7.49	0.703	0.9
Rv3802c	0.236	9.01	0.703	0.9
Rv0398c	0.236	5.12	0.712	0.905
Rv1023	0.233	8.45	0.708	0.903
Rv0431	0.233	7.73	0.708	0.903
Rv1022	0.233	6.98	0.708	0.903
Rv0303	0.233	6.01	0.711	0.905
Rv2670c	0.232	4.54	0.715	0.906
Rv2562	0.23	5.61	0.718	0.908
Rv1351	0.23	4.8	0.718	0.908
Rv2789c	0.229	7.17	0.714	0.906
Rv2775	0.229	6.26	0.714	0.906
Rv3567c	0.229	5.25	0.72	0.908
Rv0424c	0.228	7.18	0.714	0.906
Rv3535c	0.228	5.52	0.718	0.908
Rv1802	0.228	4.31	0.725	0.909
Rv2868c	0.227	9.21	0.715	0.906
Rv0208c	0.227	7.31	0.715	0.906
Rv3443c	0.226	8.89	0.715	0.906
Rv2768c	0.226	5.11	0.721	0.909
Rv0750	0.225	4.24	0.735	0.911
Rv0138	0.224	5.52	0.722	0.909
Rv0939	0.223	8.01	0.72	0.908
Rv2016	0.223	4.73	0.726	0.909
Rv2323c	0.223	4.63	0.731	0.911
Rv0267	0.223	2.91	0.751	0.918
Rv2790c	0.222	7.88	0.721	0.909
Rv3742c	0.222	5.29	0.726	0.909
Rv0713	0.221	8.1	0.722	0.909
Rv3921c	0.219	8.94	0.724	0.909
Rv0363c	0.219	8.44	0.724	0.909
Rv2092c	0.219	8.14	0.725	0.909
Rv0063	0.219	7.18	0.725	0.909
Rv2754c	0.217	5.72	0.731	0.911
Rv3836	0.217	5.17	0.732	0.911
Rv1419	0.216	6.51	0.73	0.911
Rv3860	0.216	5.99	0.732	0.911
Rv3649	0.212	5.02	0.74	0.915
Rv3682	0.211	9.95	0.733	0.911
Rv2223c	0.211	8.19	0.734	0.911
Rv2458	0.209	5.07	0.743	0.916
Rv3542c	0.209	4.49	0.749	0.917
Rv0891c	0.208	6.33	0.74	0.915
Rv3539	0.208	4.44	0.748	0.917
Rv2313c	0.207	7.04	0.74	0.915
Rv2265	0.207	4.75	0.747	0.917
Rv3441c	0.206	8.77	0.74	0.915
Rv0357c	0.205	7.24	0.742	0.916
Rv1159	0.205	6.43	0.744	0.916
Rv0049	0.203	7.54	0.744	0.916
Rv2180c	0.203	4.98	0.747	0.917
Rv2298	0.202	7.87	0.745	0.916
Rv3538	0.202	4.5	0.751	0.918
Rv1686c	0.201	5.54	0.751	0.918
Rv0332	0.2	6.97	0.749	0.917
Rv0009	0.199	10.1	0.748	0.917
Rv1923	0.199	7.81	0.749	0.917
Rv2128	0.199	6.83	0.75	0.918
Rv2833c	0.199	4.24	0.757	0.92
Rv1475c	0.198	9.46	0.749	0.917
Rv0982	0.198	8.23	0.751	0.918
Rv2776c	0.197	6.4	0.754	0.919
Rv2585c	0.196	8.36	0.752	0.919
Rv2240c	0.196	7.85	0.753	0.919
Rv0154c	0.196	7.84	0.753	0.919
Rv2287	0.196	5.34	0.757	0.92
Rv1629	0.195	8.03	0.754	0.919
Rv3459c	0.195	8.49	0.754	0.919
Rv1516c	0.195	6.91	0.754	0.919
Rv0010c	0.195	6.22	0.757	0.92
Rv0461	0.194	7.27	0.756	0.92
Rv0931c	0.193	10.4	0.755	0.92
Rv3537	0.193	5.48	0.759	0.92
Rv2006	0.192	6.83	0.759	0.92
Rv2046	0.192	6.64	0.759	0.92
Rv1398c	0.191	10.3	0.758	0.92
Rv2711	0.191	9.18	0.758	0.92
Rv2528c	0.191	4.77	0.766	0.924
Rv1116	0.191	2.4	0.783	0.93
Rv3808c	0.19	9.3	0.76	0.92
Rv1092c	0.19	5.91	0.762	0.921
Rv0296c	0.189	7.34	0.762	0.921
Rv2673	0.189	7.1	0.762	0.921
Rv1655	0.189	6.51	0.763	0.921
Rv1051c	0.189	1.99	0.823	0.939
Rv2686c	0.188	5.64	0.767	0.924
Rv0336	0.188	3.27	0.789	0.933
Rv1874	0.187	5.71	0.766	0.924
Rv1133c	0.186	11.1	0.763	0.921
Rv0248c	0.186	9.49	0.764	0.922
Rv0781	0.185	5.98	0.77	0.925
Rv0790c	0.185	4.68	0.78	0.928
Rv0908	0.184	7.66	0.767	0.924
Rv1891	0.183	7.64	0.768	0.925
Rv0907	0.182	7.59	0.77	0.925
Rv0775	0.182	6.65	0.771	0.926
Rv0631c	0.181	6.8	0.773	0.927
Rv1412	0.181	5.99	0.774	0.928
Rv2017	0.181	4.46	0.784	0.93
Rv3073c	0.181	3.25	0.8	0.935
Rv0575c	0.181	2.74	0.806	0.935
Rv0205	0.18	6.17	0.774	0.928
Rv0350	0.179	12.4	0.772	0.927
Rv3457c	0.178	9.8	0.774	0.928
Rv0464c	0.178	7.76	0.774	0.928
Rv0659c	0.178	7.6	0.775	0.928
Rv3571	0.178	6.27	0.777	0.928
Rv1856c	0.178	6.14	0.778	0.928
Rv2511	0.178	5.39	0.779	0.928
Rv3749c	0.177	4.32	0.784	0.93
Rv1136	0.177	2.92	0.808	0.935
Rv1564c	0.176	7.71	0.777	0.928
Rv2694c	0.176	7.85	0.778	0.928
Rv2568c	0.176	6.01	0.779	0.928
Rv0831c	0.175	9.47	0.778	0.928
Rv2844	0.174	7.19	0.78	0.928
Rv3161c	0.173	8.7	0.781	0.928
Rv1536	0.172	8.7	0.781	0.928
Rv0136	0.172	5.18	0.787	0.932
Rv2444c	0.17	10.1	0.784	0.93
Rv1520	0.17	6.88	0.785	0.931
Rv1739c	0.17	4.98	0.792	0.934
Rv1215c	0.168	7.24	0.787	0.933
Rv1466	0.168	6.02	0.789	0.933
Rv0772	0.168	6.37	0.789	0.933
Rv3602c	0.167	6.91	0.789	0.933
Rv2968c	0.167	6.78	0.789	0.933
Rv1506c	0.167	6.54	0.79	0.933
Rv2796c	0.166	5.67	0.794	0.934
Rv2358	0.165	5.27	0.795	0.935
Rv2744c	0.164	9.56	0.791	0.934
Rv2163c	0.164	8.59	0.792	0.934
Rv0441c	0.164	5.3	0.799	0.935
Rv1953	0.164	3.66	0.813	0.935
Rv1906c	0.161	7.72	0.796	0.935
Rv1781c	0.161	5.57	0.798	0.935
Rv0552	0.161	5.92	0.799	0.935
Rv0109	0.161	4.42	0.805	0.935
Rv3559c	0.161	4.54	0.807	0.935
Rv1961	0.161	3.87	0.808	0.935
Rv0958	0.16	7.85	0.797	0.935
Rv2577	0.16	4.74	0.804	0.935
Rv1087A	0.16	1.15	0.879	0.958
Rv2950c	0.159	9.7	0.797	0.935
Rv2247	0.159	11	0.798	0.935
Rv0635	0.159	8.63	0.798	0.935
Rv0041	0.158	8.61	0.8	0.935
Rv3718c	0.158	6.76	0.8	0.935
Rv1796	0.157	9.54	0.8	0.935
Rv2124c	0.156	9.86	0.801	0.935
Rv1216c	0.156	4.61	0.81	0.935
Rv1743	0.155	7.84	0.803	0.935
Rv3837c	0.155	8.32	0.804	0.935
Rv0777	0.154	7.85	0.805	0.935
Rv0768	0.154	5.72	0.809	0.935
Rv1192	0.153	8.23	0.805	0.935
Rv3404c	0.153	7.1	0.807	0.935
Rv2643	0.153	5.28	0.807	0.935
Rv3772	0.153	6.41	0.808	0.935
Rv2307B	0.153	4.06	0.822	0.939
Rv0181c	0.152	6.16	0.81	0.935
Rv2840c	0.151	9.92	0.808	0.935
Rv2832c	0.151	4.45	0.815	0.936
Rv2390c	0.151	4.35	0.817	0.936
Rv1872c	0.15	11.8	0.808	0.935
Rv0410c	0.149	9.18	0.81	0.935
Rv1829	0.149	7.93	0.811	0.935
Rv0608	0.149	5.54	0.812	0.935
Rv2143	0.149	5.9	0.814	0.935
Rv1253	0.147	7.35	0.814	0.935
Rv0126	0.146	8.46	0.814	0.935
Rv1043c	0.145	7.23	0.816	0.936
Rv3902c	0.145	4.55	0.822	0.939
Rv1678	0.144	7.29	0.817	0.936
Rv1045	0.143	4.47	0.826	0.939
Rv3884c	0.142	8.09	0.819	0.937
Rv0799c	0.141	7.4	0.821	0.939
Rv1462	0.14	8.65	0.821	0.939
Rv2438c	0.14	7.99	0.822	0.939
Rv3850	0.14	7.03	0.823	0.939
Rv0229c	0.14	7.05	0.823	0.939
Rv2592c	0.14	6.73	0.823	0.939
Rv1967	0.14	3.1	0.847	0.943
Rv3593	0.139	8.66	0.823	0.939
Rv1814	0.139	6.09	0.825	0.939
Rv2342	0.138	5.24	0.83	0.941
Rv1642	0.136	8.11	0.827	0.94
Rv3685c	0.136	7.4	0.828	0.94
Rv0621	0.135	5.22	0.831	0.941
Rv0372c	0.134	2.7	0.866	0.951
Rv0704	0.133	10.1	0.829	0.941
Rv3461c	0.133	8.24	0.831	0.941
Rv1353c	0.132	3.07	0.844	0.943
Rv3684	0.131	7.91	0.834	0.942
Rv3792	0.131	6.83	0.834	0.942
Rv3916c	0.131	7.27	0.834	0.942
Rv3251c	0.131	4.1	0.844	0.943
Rv0732	0.13	9.3	0.834	0.942
Rv0637	0.13	9.43	0.834	0.942
Rv1496	0.13	6.87	0.836	0.942
Rv2502c	0.13	6.88	0.836	0.942
Rv1884c	0.129	9.74	0.835	0.942
Rv1292	0.129	7.65	0.836	0.942
Rv0663	0.129	8.27	0.836	0.942
Rv3712	0.129	6.48	0.838	0.943
Rv0532	0.129	5.89	0.84	0.943
ncRv11296A	0.128	6.87	0.838	0.943
Rv0046c	0.127	9.03	0.838	0.943
Rv3566c	0.127	5.61	0.84	0.943
Rv1685c	0.127	5.09	0.846	0.943
Rv3407	0.127	4.14	0.847	0.943
Rv3312c	0.126	6.43	0.841	0.943
Rv3713	0.126	6.23	0.841	0.943
Rv2717c	0.126	5.46	0.843	0.943
Rv3359	0.125	4.43	0.848	0.943
Rv1082	0.124	7.43	0.843	0.943
Rv2285	0.124	6.86	0.843	0.943
Rv1539	0.124	6.38	0.844	0.943
Rv0018c	0.123	8.5	0.843	0.943
Rv2157c	0.12	7.92	0.848	0.943
Rv0657c	0.12	4.72	0.852	0.946
Rv2688c	0.118	6.97	0.85	0.946
Rv2553c	0.117	8.12	0.851	0.946
Rv0177	0.116	8.54	0.852	0.946
Rv0896	0.115	9.88	0.853	0.946
Rv0375c	0.115	3.53	0.871	0.955
Rv1448c	0.114	8.79	0.854	0.946
Rv3052c	0.114	9.69	0.855	0.946
Rv1890c	0.114	4	0.861	0.948
Rv1821	0.113	10.3	0.855	0.946
Rv2765	0.113	5.21	0.858	0.948
Rv2227	0.113	5.08	0.858	0.948
Rv0368c	0.113	3.59	0.865	0.951
Rv3398c	0.113	4.22	0.872	0.955
Rv3719	0.112	7.84	0.857	0.947
Rv0101	0.112	7.16	0.858	0.948
Rv2332	0.111	5.7	0.861	0.948
Rv0220	0.11	9.12	0.859	0.948
Rv3301c	0.109	7.79	0.861	0.949
Rv0929	0.108	6.19	0.864	0.95
Rv2416c	0.108	6.59	0.864	0.95
Rv1141c	0.107	6.37	0.865	0.951
Rv0115	0.107	5.3	0.867	0.952
Rv0559c	0.104	8.21	0.868	0.953
Rv2077A	0.104	2.93	0.885	0.959
Rv1511	0.103	7.42	0.868	0.953
Rv1847	0.103	5.73	0.872	0.956
Rv0345	0.103	5.43	0.874	0.957
Rv3915	0.1	8.72	0.872	0.955
Rv2284	0.0996	6.17	0.876	0.958
Rv1071c	0.0986	7.26	0.875	0.957
Rv3024c	0.0986	7.2	0.875	0.957
Rv2072c	0.0983	5.29	0.877	0.958
Rv3655c	0.0979	3.47	0.893	0.963
Rv2637	0.0975	5.81	0.879	0.958
Rv0048c	0.0974	6.65	0.877	0.958
Rv0038	0.0963	7.08	0.878	0.958
Rv0411c	0.096	7.98	0.878	0.958
Rv0184	0.0957	7.82	0.878	0.958
Rv3898c	0.0957	5.93	0.881	0.958
Rv1015c	0.0949	7.65	0.879	0.958
Rv1885c	0.0948	7.77	0.879	0.958
Rv2252	0.0947	6.26	0.881	0.958
Rv1245c	0.0946	6.9	0.88	0.958
mcr16	0.0936	1.12	1	1
Rv0419	0.0934	8.92	0.881	0.958
Rv0427c	0.0924	6.39	0.884	0.958
Rv0882	0.092	3.64	0.905	0.968
Rv3045	0.0916	9.38	0.883	0.958
Rv0676c	0.0915	9.79	0.883	0.958
Rv2140c	0.0911	6.59	0.885	0.959
Rv2239c	0.0906	8.2	0.884	0.959
Rv0620	0.0899	1.41	0.949	0.985
Rv3522	0.0896	5.38	0.892	0.963
Rv2037c	0.0892	5.71	0.891	0.962
Rv2063	0.0885	3.31	0.896	0.964
Rv0408	0.0884	7.42	0.888	0.961
Rv3785	0.0883	7.16	0.888	0.961
Rv1080c	0.0873	9.07	0.888	0.961
Rv3379c	0.0865	4.88	0.898	0.965
Rv2400c	0.0863	7.21	0.89	0.962
Rv2755c	0.0857	4.27	0.899	0.965
Rv0376c	0.0847	4.95	0.898	0.965
whiB6	0.0845	9.6	0.892	0.963
Rv2138	0.0841	8.15	0.893	0.963
Rv2141c	0.0838	7.6	0.893	0.963
Rv0871	0.0838	7.3	0.894	0.963
Rv3300c	0.083	6.75	0.895	0.964
Rv1862	0.0829	6.76	0.895	0.964
Rv1416	0.0813	6.84	0.897	0.965
Rv3766	0.081	6.09	0.898	0.965
proY	0.0805	4.49	0.907	0.968
Rv3564	0.0802	4.34	0.904	0.968
Rv3447c	0.0801	4.09	0.912	0.971
Rv2161c	0.079	9.8	0.899	0.965
Rv0480c	0.0778	6.9	0.902	0.966
Rv1667c	0.0777	5.14	0.906	0.968
Rv0089	0.0769	4.9	0.904	0.968
Rv0491	0.0768	8.17	0.902	0.966
Rv1458c	0.0763	7.3	0.903	0.967
Rv2786c	0.0749	7.34	0.905	0.968
Rv2463	0.0743	8.39	0.905	0.968
Rv1999c	0.0742	2.98	0.926	0.977
Rv3746c	0.0741	2.58	0.927	0.977
Rv1357c	0.0738	0.688	1	1
Rv0630c	0.0723	6.32	0.909	0.97
Rv0210	0.0721	5.55	0.909	0.97
Rv3392c	0.0721	6	0.91	0.97
Rv0412c	0.0711	8.72	0.909	0.97
Rv0484c	0.069	6.78	0.913	0.971
Rv1437	0.0683	8.88	0.913	0.971
Rv1378c	0.0681	6.96	0.914	0.971
Rv0013	0.0675	7.26	0.914	0.972
Rv3176c	0.067	4.47	0.925	0.977
Rv3374	0.0655	3.8	0.936	0.98
Rv3908	0.0653	7.35	0.917	0.973
Rv0573c	0.0641	4.44	0.924	0.977
Rv2499c	0.0631	5.44	0.923	0.977
Rv3482c	0.063	7.13	0.92	0.975
Rv0950c	0.063	7.09	0.92	0.975
Rv0520	0.0625	3.96	0.933	0.978
Rv0712	0.0609	5.87	0.925	0.977
Rv1280c	0.0607	8.3	0.923	0.977
Rv2049c	0.0604	6.28	0.925	0.977
ncRv11248c	0.0587	2.41	0.973	0.994
Rv3584	0.0585	8.34	0.925	0.977
Rv3920c	0.0581	8.49	0.926	0.977
Rv1449c	0.0576	10.1	0.926	0.977
Rv1864c	0.0574	5.67	0.929	0.977
Rv3566A	0.0572	3.7	0.943	0.983
Rv2299c	0.0571	9.63	0.927	0.977
Rv1097c	0.0571	8.02	0.927	0.977
Rv1210	0.0568	7.1	0.928	0.977
Rv0719	0.0565	8.92	0.928	0.977
Rv0585c	0.0552	6.11	0.932	0.978
Rv3080c	0.0547	6.61	0.931	0.978
Rv1749c	0.0538	6.81	0.932	0.978
Rv2597	0.0532	6.97	0.933	0.978
Rv2173	0.0515	6.97	0.935	0.979
Rv3885c	0.051	7.41	0.935	0.979
Rv2498c	0.0507	6.19	0.938	0.981
Rv3470c	0.0503	5.03	0.94	0.982
Rv1403c	0.0494	2.72	0.956	0.989
Rv2224c	0.0489	8.58	0.937	0.981
Rv1682	0.0483	4.95	0.946	0.984
Rv2710	0.048	10.7	0.938	0.981
Rv1544	0.0475	7.53	0.94	0.982
Rv3923c	0.0471	6.56	0.941	0.983
Rv0072	0.0469	7.06	0.941	0.982
Rv0840c	0.0467	4.19	0.943	0.983
Rv0353	0.0465	8.2	0.941	0.982
Rv0669c	0.0459	7.78	0.942	0.983
Rv2614c	0.0452	8.4	0.942	0.983
Rv0374c	0.0451	2.66	0.977	0.996
Rv1669	0.0449	1.15	1	1
Rv2708c	0.0445	6.77	0.944	0.983
Rv3422c	0.0439	5.84	0.947	0.984
Rv0881	0.0424	5.19	0.95	0.986
Rv1637c	0.0402	7.6	0.949	0.986
Rv3047c	0.0384	5.89	0.954	0.988
Rv0307c	0.0379	5.23	0.956	0.989
Rv2389c	0.0376	5.24	0.956	0.989
Rv0758	0.0374	8.49	0.952	0.987
Rv0720	0.0369	7.6	0.953	0.988
Rv1725c	0.0359	4.53	0.961	0.992
Rv0699	0.0359	0.791	1	1
Rv0362	0.0338	5.78	0.961	0.992
Rv2305	0.0327	5.72	0.963	0.992
Rv1261c	0.0324	6.49	0.96	0.992
Rv1189	0.0316	3.78	0.967	0.993
Rv2748c	0.0314	9.25	0.96	0.992
Rv2692	0.031	6.63	0.962	0.992
Rv0579	0.0304	5.97	0.964	0.992
Rv3082c	0.0299	4.98	0.967	0.993
Rv0787A	0.0297	6.4	0.964	0.992
Rv2849c	0.0295	6.16	0.964	0.992
Rv0280	0.0288	9.17	0.963	0.992
Rv1413	0.0283	5.61	0.966	0.993
Rv2201	0.0279	7.45	0.965	0.992
Rv1342c	0.0272	5.31	0.97	0.994
Rv3333c	0.0268	3.24	0.984	0.999
Rv0749	0.0252	5.61	0.972	0.994
Rv1440	0.0243	6.49	0.97	0.994
Rv1483	0.0218	8.01	0.972	0.994
Rv2526	0.0217	4.37	0.978	0.996
Rv0460	0.0213	6.38	0.974	0.995
Rv1703c	0.021	8.47	0.973	0.994
Rv2314c	0.0195	7.56	0.976	0.996
Rv1481	0.0186	8.4	0.977	0.996
Rv0667	0.0182	12.2	0.977	0.996
Rv0365c	0.0179	6.31	0.979	0.997
Rv0432	0.017	8.29	0.979	0.997
Rv1290c	0.0166	5.12	0.983	0.998
Rv1388	0.0164	9.57	0.979	0.997
Rv2109c	0.0159	8.07	0.98	0.997
Rv1144	0.0156	5.49	0.983	0.998
Rv3067	0.0143	4.88	0.99	1
Rv1405c	0.0143	2.9	1	1
Rv0338c	0.0133	10.1	0.983	0.998
Rv0634B	0.0125	7.03	0.985	0.999
Rv0962c	0.0122	2.01	1	1
Rv2601A	0.0117	4.98	0.99	1
Rv2368c	0.0108	8.16	0.987	1
Rv1945	0.0103	4.54	0.994	1
Rv3056	0.0101	6.15	0.989	1
Rv0898c	0.00958	5.6	0.991	1
Rv2229c	0.00951	6.33	0.99	1
Rv0198c	0.00864	9.41	0.989	1
Rv0584	0.00736	6.03	0.993	1
Rv3468c	0.00716	4.29	1	1
Rv0269c	0.00707	6.14	0.994	1
Rv0187	0.00667	6.06	0.995	1
Rv2856	0.00606	6.81	0.994	1
Rv0714	0.0057	8.84	0.993	1
Rv1113	0.00389	4.32	1	1
Rv2889c	0.00353	8.4	0.996	1
Rv3103c	0.0027	6.04	1	1
Rv2827c	0.00171	5.3	1	1
Rv3586	0.00157	6.24	1	1
Rv3840	0.000737	3.5	1	1
Rv2743c	0.000471	8.18	1	1
Rv3619c	-0.000383	3.97	1	1
Rv1199c	-0.00101	2.05	1	1
Rv0521	-0.00289	2.73	1	1
Rv2192c	-0.00404	6.36	0.997	1
Rv2800	-0.00523	7.42	0.994	1
Rv1795	-0.0055	9.25	0.993	1
Rv0190	-0.00552	7.72	0.994	1
Rv0204c	-0.00566	7.37	0.994	1
Rv3697c	-0.00596	5.91	0.995	1
Rv1239c	-0.00613	7.04	0.993	1
Rv3518c	-0.00655	7.48	0.992	1
Rv0468	-0.00708	7.29	0.992	1
Rv2618	-0.00759	3.79	1	1
Rv0495c	-0.00783	7.74	0.991	1
Rv0123	-0.00785	3.81	1	1
Rv3507	-0.00825	6.37	0.991	1
Rv0284	-0.00876	11.5	0.989	1
Rv3893c	-0.00897	6.27	0.991	1
Rv0293c	-0.00914	7.49	0.989	1
Rv0479c	-0.00932	8.98	0.988	1
Rv0414c	-0.0101	4.68	0.994	1
Rv3683	-0.0106	8	0.987	1
Rv1976c	-0.0106	5.19	0.992	1
Rv1510	-0.0107	6.19	0.988	1
Rv2057c	-0.0114	1.87	1	1
Rv0716	-0.0116	8.39	0.986	0.999
Rv2922c	-0.0119	9.19	0.985	0.999
[truncated: 1,995 more rows]

## Sheet: UT127-7H9Rv7H9
Genes	logFC	logCPM	PValue	FDR
Rv1199c	8.91	9.3	5.07e-24	2.04e-20
Rv2706c	8.39	7.41	2e-21	4.04e-18
ncRv3583A	7.08	8.67	2.9e-18	3.89e-15
Rv2081c	7.07	7.17	9.89e-18	9.97e-15
Rv2451	6.87	8.13	1.58e-17	1.28e-14
Rv0980c	6.69	8.08	6.02e-17	4.04e-14
ASdes	6.46	7.47	3.77e-16	2.17e-13
mpr17	6.08	5.4	3.82e-14	1.93e-11
ncRv11435c	5.96	5.15	9.93e-14	4e-11
Rv3798	5.8	5.52	1.84e-13	6.19e-11
Rv1933c	5.7	6.93	1.1e-13	4.04e-11
Rv0653c	5.69	8.84	6.57e-14	2.94e-11
mcr16	5.52	5.85	8.04e-13	2.31e-10
Rv1374c	5.49	6.83	4.46e-13	1.38e-10
Rv3861	5.34	6.82	1.28e-12	3.44e-10
Rv0165c	5.28	8.13	1.4e-12	3.52e-10
Rv0616c	4.98	5.25	4.23e-11	8.97e-09
Rv3108	4.94	4.35	1.49e-10	2.99e-08
Rv1765A	4.91	6.91	2.41e-11	5.72e-09
Rv2660c	4.86	4.39	2.45e-10	4.7e-08
Rv3136A	4.82	8.43	3.46e-11	7.74e-09
Rv2014	4.67	4.51	6.51e-10	1.09e-07
Rv1541c	4.57	5.89	3.76e-10	6.58e-08
Rv1734c	4.57	4.33	1.29e-09	2.03e-07
Rv0267	4.55	6.48	3.53e-10	6.46e-08
Rv0841	4.48	4.29	2.34e-09	3.26e-07
Rv2816c	4.37	5.86	1.36e-09	2.03e-07
Rv0827c	4.36	6.02	1.32e-09	2.03e-07
Rv2274A	4.28	5.79	2.57e-09	3.45e-07
Rv3839	4.24	7.2	2.34e-09	3.26e-07
Rv2401	4.18	5.57	5.4e-09	7.02e-07
ncRv10537A	4.13	5.31	8.47e-09	1.07e-06
Rv2123	4.09	5.41	1.09e-08	1.26e-06
Rv0354c	4.06	5.64	1.13e-08	1.26e-06
Rv1507A	4.05	6.04	1.06e-08	1.26e-06
Rv1357c	4.05	4.22	2.68e-08	2.57e-06
Rv0842	4.01	7.45	1.1e-08	1.26e-06
Rv1313c	3.99	5.08	2.34e-08	2.3e-06
Rv0454	3.98	5.99	1.79e-08	1.89e-06
Rv2543	3.94	6.56	2.05e-08	2.11e-06
Rv1765c	3.87	3.13	2.33e-07	1.81e-05
Rv2804c	3.85	4.59	7.75e-08	7.1e-06
Rv0689c	3.84	3.3	2.67e-07	1.94e-05
Rv3486	3.81	7.09	4.19e-08	3.93e-06
Rv0593	3.74	4.27	1.76e-07	1.45e-05
Rv1038c	3.74	4.26	1.83e-07	1.47e-05
Rv3643	3.74	2.86	9.02e-07	5.19e-05
Rv2375	3.7	7.81	8.35e-08	7.48e-06
Rv3007c	3.7	6.96	8.86e-08	7.76e-06
Rv0212c	3.69	7.78	9.07e-08	7.77e-06
G2	3.68	4.69	1.98e-07	1.57e-05
Rv1356c	3.67	4.37	2.58e-07	1.92e-05
Rv2737A	3.63	4.62	2.82e-07	1.99e-05
Rv1316c	3.62	6.63	1.62e-07	1.36e-05
Rv2944	3.6	5.26	2.55e-07	1.92e-05
Rv0962c	3.59	4.75	3.33e-07	2.32e-05
Rv2614A	3.59	3.9	5.68e-07	3.69e-05
Rv0150c	3.55	4.57	4.66e-07	3.08e-05
Rv0979c	3.53	4.21	6.27e-07	4.01e-05
Rv2303c	3.49	6.46	3.86e-07	2.63e-05
Rv3114	3.45	3.22	2.21e-06	0.00011
ncRv11248c	3.44	4.62	8.73e-07	5.17e-05
Rv0448c	3.41	4.78	9.68e-07	5.45e-05
Rv2107	3.39	5.91	7.9e-07	4.82e-05
Rv1954c	3.39	5.51	8.88e-07	5.18e-05
Rv2972c	3.38	6.63	7.62e-07	4.78e-05
Rv3000	3.37	6.43	8.29e-07	4.99e-05
Rv0806c	3.36	8.39	7.71e-07	4.78e-05
Rv3125c	3.36	5.86	9.75e-07	5.45e-05
Rv2261c	3.34	5.01	1.36e-06	7.36e-05
Rv1290A	3.34	3.22	4.21e-06	0.000195
Rv2117	3.32	4.13	2.08e-06	0.000105
Rv3408	3.29	7.71	1.26e-06	6.95e-05
Rv1453	3.28	6.48	1.38e-06	7.36e-05
Rv2100	3.28	6.52	1.39e-06	7.36e-05
Rv2408	3.25	5.35	2.09e-06	0.000105
Rv1027c	3.2	2.36	2.4e-05	0.000902
Rv3525c	3.19	5.37	2.89e-06	0.000139
Rv1318c	3.18	8.45	2.33e-06	0.000114
Rv0393	3.17	5.7	3.27e-06	0.000155
Rv1212c	3.16	8	2.73e-06	0.000132
Rv1549	3.14	3.27	1.05e-05	0.000429
Rv1946c	3.13	4.84	4.94e-06	0.000221
Rv3324c	3.12	5.53	4.47e-06	0.000205
Rv0614	3.08	5.39	5.77e-06	0.000254
Rv2292c	3.07	4.02	1.03e-05	0.000425
Rv0257	3.05	6.55	5.97e-06	0.000256
Rv0246	3.04	7.38	5.86e-06	0.000254
Rv2817c	2.98	6.07	9.37e-06	0.000389
Rv3467	2.91	2.18	0.000116	0.00355
Rv0978c	2.9	2.62	5.69e-05	0.00191
Rv0159c	2.89	6.43	1.49e-05	0.00059
F6	2.87	6.2	1.83e-05	0.000714
Rv1482c	2.83	4.48	3.19e-05	0.00117
Rv1528c	2.77	2.13	0.000161	0.00465
Rv1888c	2.76	6.95	3.16e-05	0.00117
Rv1807	2.76	5.07	4.05e-05	0.00143
Rv2413c	2.74	8.21	3.44e-05	0.00125
Rv2863	2.74	3.36	8.49e-05	0.00267
Rv3046c	2.73	6.72	3.82e-05	0.00138
Rv3407	2.72	6.14	4.23e-05	0.00148
Rv0942	2.72	4.35	5.65e-05	0.00191
Rv3177	2.71	2.92	0.000131	0.00397
Rv1228	2.69	5.78	5.37e-05	0.00183
Rv0727c	2.68	5.38	5.74e-05	0.00191
Rv0397	2.68	2.85	0.000157	0.0046
Rv0833	2.67	7	5.37e-05	0.00183
Rv2219A	2.66	6.18	5.94e-05	0.00196
Rv3278c	2.64	7.74	6.4e-05	0.0021
Rv2998A	2.64	2.39	0.000236	0.0062
Rv1958c	2.63	5.96	7.15e-05	0.00231
Rv2032	2.62	3.55	0.000134	0.00403
Rv0484c	2.61	8.52	7.05e-05	0.00229
ncRv11147Ac	2.61	6.04	8.05e-05	0.00255
Rv0866	2.6	7.77	7.8e-05	0.00249
Rv1738	2.58	2.45	0.000316	0.00773
Rv1785c	2.57	7.11	9.27e-05	0.0029
Rv3416	2.56	6.38	0.000101	0.00314
Rv3638	2.56	2.8	0.000286	0.00717
Rv2352c	2.51	5.38	0.000147	0.00439
Rv0789c	2.51	5.19	0.000157	0.0046
Rv1243c	2.51	5.02	0.000162	0.00465
Rv1727	2.5	4.02	0.000215	0.00578
Rv0035	2.48	6.64	0.000159	0.00465
Rv3727	2.47	6.32	0.000172	0.00488
Rv2108	2.46	7.54	0.000172	0.00488
Rv1132	2.45	8.92	0.000175	0.00492
Rv3294c	2.45	4.57	0.000252	0.00655
Rv0010c	2.44	8.1	0.000183	0.0051
Rv2459	2.44	7.99	0.000184	0.0051
Rv0441c	2.44	6.86	0.000195	0.00535
Rv1926c	2.43	8.02	0.000197	0.00535
Rv2126c	2.43	4.71	0.000253	0.00655
Rv0467	2.42	11.5	0.000202	0.00545
Rv3745c	2.42	2.96	0.000533	0.0118
Rv2985	2.41	7.78	0.000223	0.00594
Rv3648c	2.4	9.96	0.000232	0.00616
Rv3191c	2.4	6.3	0.000255	0.00655
Rv3750c	2.39	6.17	0.000267	0.00677
Rv2328	2.38	6.66	0.000271	0.00683
Rv1517	2.37	4.2	0.000417	0.00989
Rv1360	2.36	7.42	0.000296	0.00735
Rv3354	2.35	4.92	0.000367	0.00886
Rv1777	2.34	5.47	0.000372	0.00892
Rv0530A	2.33	6.53	0.000358	0.00868
Rv0157A	2.31	6.5	0.000397	0.00947
ncRv11414Ac	2.31	3.39	0.000741	0.0157
Rv3322c	2.3	5.96	0.000445	0.0104
Rv0402c	2.29	7.11	0.000436	0.0103
Rv2548	2.29	6	0.000463	0.0107
Rv1452c	2.29	5.06	0.000509	0.0114
Rv0985c	2.28	7.07	0.000462	0.0107
Rv2203	2.26	8.39	0.000498	0.0113
Rv1225c	2.26	6.57	0.000522	0.0116
Rv2803	2.26	5.02	0.000582	0.0127
Rv2961	2.26	4.23	0.00069	0.0148
Rv2090	2.25	6.93	0.000546	0.012
Rv3388	2.24	5.65	0.000625	0.0135
Rv3175	2.23	5.32	0.000685	0.0148
Rv3355c	2.21	4.85	0.000763	0.016
Rv1776c	2.21	4.64	0.000803	0.0167
Rv2422	2.21	3.42	0.00114	0.0224
Rv1067c	2.2	5.7	0.000746	0.0157
Rv2720	2.19	7.16	0.000737	0.0157
Rv1405c	2.18	5	0.000912	0.0188
Rv2570	2.18	4.36	0.000944	0.0192
Rv2336	2.17	6.02	0.000866	0.0179
Rv0071	2.17	3.89	0.00113	0.0224
Rv0874c	2.15	6.57	0.000922	0.0189
Rv0336	2.15	4.02	0.00125	0.0239
Rv3773c	2.14	5.68	0.001	0.0203
Rv1403c	2.13	4.52	0.00124	0.0239
MTS1338	2.13	4.18	0.00126	0.0239
Rv0888	2.12	6.64	0.00106	0.0211
Rv2429	2.11	8.55	0.00108	0.0214
Rv3751	2.11	3.74	0.00157	0.0279
Rv2615c	2.1	6.99	0.00116	0.0226
Rv0274	2.1	5.57	0.00127	0.0239
Rv0882	2.09	5.08	0.00141	0.0257
ncRv0412A	2.09	4.72	0.00147	0.0264
Rv2514c	2.09	3.74	0.00175	0.0306
Rv0243	2.08	8.96	0.00125	0.0239
Rv1535	2.08	8.78	0.00127	0.0239
Rv0242c	2.08	7.62	0.00129	0.024
Rv0380c	2.08	5.38	0.00143	0.026
Rv3586	2.07	7.3	0.00132	0.0245
Rv1983	2.07	6.56	0.0014	0.0256
Rv1039c	2.07	4.91	0.00159	0.0281
Rv1542c	2.07	3.49	0.00192	0.0328
Rv2774c	2.06	4	0.00194	0.0328
Rv1144	2.05	7.45	0.00148	0.0265
Rv3098c	2.03	5.72	0.00178	0.0309
Rv0930	2.02	7.68	0.00167	0.0293
ncRv0932A	2.01	8.01	0.00175	0.0306
Rv3760	2.01	4.87	0.00209	0.0351
Rv0867c	2	10.2	0.00181	0.0313
Rv0241c	2	7.22	0.0019	0.0326
Rv2582	1.99	7.44	0.00194	0.0328
Rv0310c	1.99	5.59	0.00215	0.0356
Rv1091	1.98	7.18	0.00215	0.0356
Rv1131	1.98	3.6	0.00308	0.0484
Rv3845	1.96	4.35	0.00278	0.0442
Rv2976c	1.95	7.86	0.00236	0.0387
Rv0459	1.95	4.95	0.00275	0.044
Rv0042c	1.93	6.64	0.00266	0.0433
Rv2712c	1.93	6.69	0.00272	0.0439
Rv2724c	1.92	7.95	0.00273	0.0439
Rv0919	1.92	5.44	0.00297	0.0469
Rv2832c	1.92	5.35	0.00306	0.0482
Rv1347c	1.89	5.3	0.00349	0.0536
Rv0894	1.89	4.58	0.00384	0.0574
Rv2698	1.88	7.06	0.00345	0.0535
Rv3067	1.87	6.07	0.00365	0.0555
Rv3531c	1.87	5.66	0.00366	0.0555
Rv1685c	1.87	5.7	0.00378	0.0568
Rv3749c	1.86	5.46	0.00399	0.0589
Rv0329c	1.86	4.29	0.00464	0.0663
Rv1948c	1.86	3.01	0.00597	0.0796
Rv0396	1.86	2.02	0.00933	0.109
Rv1150	1.86	2.02	0.00933	0.109
Rv2508c	1.85	6.55	0.00393	0.0586
Rv1120c	1.85	2.22	0.00864	0.103
Rv2345	1.84	8.38	0.00396	0.0587
Rv1632c	1.84	6.48	0.00417	0.0614
Rv0885	1.83	6.5	0.00431	0.0631
Rv1853	1.83	6.52	0.00445	0.0643
Rv1745c	1.83	5.06	0.00459	0.0659
Rv1702c	1.83	5.55	0.00466	0.0663
Rv1540	1.82	7.28	0.00445	0.0643
Rv0679c	1.82	6.68	0.00459	0.0659
Rv1788	1.82	4.32	0.00548	0.0748
Rv0348	1.81	5.91	0.00498	0.0698
Rv3196	1.81	4.56	0.00534	0.0736
Rv2312	1.81	4.38	0.00541	0.0742
Rv0327c	1.81	4.42	0.00556	0.0752
ncrMT3949	1.8	6.55	0.00486	0.069
Rv1879	1.8	6.35	0.00499	0.0698
Rv3008	1.8	6.18	0.00509	0.071
Rv3590c	1.8	6.35	0.00513	0.071
Rv1744c	1.8	4.47	0.00573	0.0772
Rv0468	1.79	9.67	0.00495	0.0697
Rv3395A	1.79	5.32	0.00555	0.0752
Rv2662	1.78	3.31	0.00772	0.0966
Rv1089	1.77	1.26	0.0226	0.205
Rv2351c	1.76	6.33	0.00611	0.0807
Rv2397c	1.75	7.79	0.0061	0.0807
Rv3860	1.75	7.19	0.00627	0.0822
Rv3323c	1.75	6.49	0.00634	0.0829
Rv0294	1.75	5.22	0.00662	0.0858
Rv1385	1.73	7.03	0.00661	0.0858
Rv1171	1.73	7.02	0.00662	0.0858
Rv1902c	1.73	6.87	0.00667	0.0862
Rv2428	1.73	8.58	0.00674	0.0862
Rv1898	1.73	6.76	0.00685	0.0871
Rv2371	1.72	4.36	0.00793	0.098
Rv2656c	1.72	4.35	0.00825	0.0995
Rv2209	1.7	7.5	0.00753	0.0948
Rv3512	1.7	6.37	0.00785	0.0977
Rv0612	1.7	5.38	0.008	0.0982
Rv3346c	1.7	3.16	0.0113	0.125
Rv0787	1.69	7.01	0.00809	0.0985
Rv0532	1.69	6.53	0.00824	0.0995
Rv1271c	1.69	4.79	0.00883	0.105
Rv2468A	1.69	4.02	0.00963	0.111
Rv3874	1.68	12.1	0.00807	0.0985
Rv3507	1.68	7.25	0.00822	0.0995
Rv3628	1.68	7.35	0.00843	0.101
Rv2119	1.68	5.74	0.00888	0.105
Rv0076c	1.68	5.12	0.00939	0.11
Rv2055c	1.68	4.81	0.00942	0.11
Rv0279c	1.67	6.7	0.009	0.106
Rv1499	1.67	3.98	0.0106	0.119
Rv0345	1.66	5.82	0.00947	0.11
Rv1255c	1.66	5.62	0.00975	0.112
Rv0494	1.66	4.72	0.0103	0.117
Rv1434	1.65	4.52	0.0109	0.121
Rv1116	1.65	3.98	0.0118	0.13
Rv0731c	1.64	6.8	0.00996	0.114
Rv3511	1.64	5.9	0.0101	0.116
Rv3508	1.64	7.05	0.0102	0.117
Rv1118c	1.64	6.26	0.0104	0.117
Rv0830	1.63	7.32	0.0104	0.117
Rv3286c	1.63	6.68	0.0107	0.12
Rv0600c	1.63	2.73	0.0161	0.164
Rv3192	1.62	4.15	0.013	0.14
Rv0195	1.62	2.63	0.017	0.169
Rv1154c	1.61	5.44	0.0119	0.13
Rv0852	1.61	4.99	0.0122	0.133
Rv0078	1.61	4.75	0.0125	0.136
serU	1.6	2.59	0.0186	0.179
Rv2490c	1.59	5.51	0.0129	0.14
Rv2077c	1.58	6.37	0.0133	0.143
Rv0213c	1.58	5.81	0.0134	0.143
Rv2722	1.58	3.85	0.0154	0.16
Rv2070c	1.57	5.89	0.0138	0.147
Rv1196	1.56	11.8	0.0139	0.147
Rv3814c	1.56	5.93	0.0142	0.15
Rv2003c	1.56	5.09	0.0152	0.158
Rv2437	1.56	4.31	0.0159	0.163
Rv3004	1.55	6.38	0.0152	0.158
Rv0104	1.55	5.09	0.0155	0.16
Rv1813c	1.55	5.37	0.0157	0.162
Rv1359	1.55	4.47	0.0164	0.167
Rv2808	1.55	4.49	0.0168	0.168
Rv1961	1.53	4.8	0.0178	0.175
Rv1780	1.52	6.98	0.0167	0.168
Rv1753c	1.52	6.14	0.0168	0.168
Rv3519	1.52	7.46	0.0168	0.168
Rv3013	1.52	5.78	0.0172	0.171
Rv3743c	1.51	7.31	0.0169	0.169
Rv0746	1.5	6.2	0.0182	0.178
B11	1.5	5.61	0.0185	0.179
Rv2468c	1.49	7.63	0.0184	0.179
Rv1895	1.49	6.1	0.0195	0.185
Rv2231A	1.49	3.29	0.0244	0.216
Rv2602	1.48	6.99	0.0194	0.185
MTS1082	1.47	6.75	0.0209	0.196
Rv2991	1.47	5.27	0.0216	0.201
Rv0381c	1.46	6.32	0.0212	0.198
Rv3786c	1.46	6.21	0.0217	0.201
Rv3813c	1.46	6.01	0.0218	0.201
Rv3742c	1.46	5.84	0.022	0.202
Rv1354c	1.46	5.63	0.0223	0.204
Rv3327	1.46	4.23	0.0239	0.213
Rv0824c	1.45	9.63	0.0216	0.201
Rv3711c	1.45	6.92	0.0225	0.204
Rv0222	1.44	5.98	0.0234	0.212
Rv0193c	1.44	5.62	0.0243	0.215
Rv2618	1.44	5.15	0.0247	0.218
Rv0843	1.44	4.83	0.0249	0.219
Rv0258c	1.44	4	0.0261	0.228
Rv2013	1.44	2.18	0.0391	0.292
Rv1157c	1.43	7.54	0.0236	0.212
Rv2080	1.43	7.51	0.0236	0.212
Rv2747	1.43	4.99	0.0255	0.224
Rv3424c	1.43	3.93	0.0278	0.238
Rv2059	1.41	5.52	0.027	0.233
Rv0923c	1.4	7.41	0.0268	0.233
Rv1186c	1.4	6.04	0.0277	0.238
Rv1532c	1.4	4.48	0.0297	0.248
Rv3351c	1.4	3.29	0.033	0.263
Rv1322	1.39	7.32	0.0279	0.238
Rv1272c	1.39	6.3	0.028	0.238
Rv0974c	1.39	6.06	0.028	0.238
Rv0463	1.39	6.63	0.028	0.238
Rv3430c	1.39	6.28	0.0286	0.242
Rv0235c	1.39	5.38	0.0291	0.244
Rv3832c	1.38	4.77	0.0311	0.254
Rv0837c	1.38	3.71	0.034	0.269
Rv0536	1.37	6.18	0.0303	0.251
Rv2191	1.37	5.87	0.0306	0.253
Rv2742c	1.37	6.6	0.0307	0.253
Rv1548c	1.37	6.53	0.0309	0.253
Rv2528c	1.37	5.86	0.0314	0.256
Rv1733c	1.37	2.28	0.0471	0.319
Rv2537c	1.36	7.08	0.0308	0.253
Rv1361c	1.36	8.34	0.0315	0.256
Rv3094c	1.36	7.52	0.0316	0.256
Rv1833c	1.36	5.74	0.032	0.258
Rv0205	1.35	7.05	0.0321	0.258
Rv1195	1.35	10.3	0.0321	0.258
Rv1378c	1.35	7.01	0.0322	0.258
Rv3079c	1.35	4.76	0.0352	0.275
AS1890	1.35	2.92	0.0457	0.315
Rv3717	1.34	7.01	0.0334	0.266
Rv3521	1.34	6.4	0.0341	0.269
Rv2560	1.34	6.43	0.0342	0.269
Rv0256c	1.34	7.83	0.0342	0.269
Rv3130c	1.34	4.22	0.0384	0.289
Rv3344c	1.34	4.02	0.0385	0.289
Rv0943c	1.33	3.36	0.0436	0.31
Rv3353c	1.33	2.75	0.0495	0.332
Rv3875	1.32	11.7	0.0366	0.284
Rv0973c	1.32	7.01	0.0367	0.285
Rv1640c	1.32	7.92	0.0368	0.285
Rv3660c	1.32	5.61	0.0371	0.285
Rv3618	1.32	5.91	0.0372	0.285
Rv2939	1.31	9.33	0.0376	0.287
Rv0859	1.31	10.2	0.0379	0.288
Rv1856c	1.31	9.04	0.0382	0.289
Rv1726	1.31	3.63	0.0455	0.315
Rv0675	1.3	6.11	0.0403	0.299
Rv2749	1.3	4.9	0.0413	0.303
Rv1773c	1.3	5.21	0.0421	0.307
Rv2487c	1.3	4.35	0.0423	0.308
Rv0575c	1.3	4.02	0.0443	0.313
Rv3023c	1.3	1.66	0.076	0.416
Rv0578c	1.29	8.43	0.0402	0.299
Rv1636	1.29	8.67	0.0408	0.301
Rv3555c	1.29	5.66	0.0425	0.308
Rv1049	1.29	4.84	0.0431	0.31
Rv0124	1.29	4.86	0.0437	0.311
Rv0921	1.29	4.24	0.0465	0.317
Rv2624c	1.29	2.86	0.0548	0.349
Rv1552	1.29	2.52	0.0563	0.354
Rv1087	1.28	6.86	0.042	0.307
Rv2162c	1.28	10.1	0.0425	0.308
Rv1645c	1.28	7.12	0.0425	0.308
Rv3776	1.28	6.2	0.0428	0.308
Rv0101	1.28	8	0.0428	0.308
Rv2469c	1.28	5.51	0.0433	0.31
Rv0825c	1.28	5.33	0.044	0.312
Rv1169c	1.28	4.97	0.0445	0.313
Rv0779c	1.28	5.05	0.0456	0.315
Rv1087A	1.28	2.74	0.0577	0.356
Rv3439c	1.27	6.88	0.0434	0.31
Rv0021c	1.27	6.76	0.0435	0.31
Rv1424c	1.27	5.87	0.0449	0.315
Rv0893c	1.27	6.02	0.0457	0.315
Rv3548c	1.27	5.82	0.0458	0.315
Rv0278c	1.27	5.58	0.0459	0.316
ncRv3184A	1.27	3.23	0.0532	0.345
Rv0148	1.26	7.68	0.0449	0.315
Rv0583c	1.26	6.62	0.0451	0.315
Rv1781c	1.26	6.96	0.0455	0.315
Rv0580c	1.26	5.92	0.0471	0.319
Rv1525	1.26	5.65	0.0474	0.321
Rv2116	1.26	5.05	0.0481	0.324
Rv0698	1.25	5.75	0.0476	0.322
Rv1526c	1.25	5.44	0.0484	0.325
Rv3706c	1.25	5	0.0495	0.332
Rv1430	1.24	6.18	0.0503	0.336
Rv2631	1.24	5.99	0.0504	0.336
Rv1917c	1.24	5.84	0.0504	0.336
Rv1148c	1.24	5.9	0.0512	0.338
Rv2306B	1.24	4.06	0.0544	0.348
Rv1674c	1.24	3.09	0.0591	0.359
Rv1995	1.24	3.4	0.0593	0.36
Rv1651c	1.23	7.27	0.0516	0.34
Rv3574	1.23	5.8	0.0526	0.343
Rv1934c	1.23	3.52	0.0583	0.357
Rv1637c	1.22	8.52	0.0522	0.343
Rv0860	1.22	11.3	0.0526	0.343
Rv0074	1.22	6.44	0.0539	0.347
Rv1105	1.22	4.63	0.0578	0.356
Rv0160c	1.22	3.81	0.06	0.363
Rv3841	1.21	8.23	0.0537	0.347
Rv3259	1.21	7.03	0.054	0.348
Rv0539	1.21	6.69	0.0542	0.348
Rv0711	1.21	7.38	0.0544	0.348
Rv3140	1.21	8.69	0.0547	0.349
Rv2504c	1.21	5.77	0.0566	0.356
Rv0793	1.21	2.9	0.0706	0.397
Rv1919c	1.2	7.16	0.0559	0.353
Rv2338c	1.2	5.82	0.0569	0.356
Rv2075c	1.2	7	0.0572	0.356
Rv3653	1.2	3.23	0.0681	0.389
Rv3881c	1.19	9.31	0.0579	0.356
Rv2114	1.19	7.81	0.0587	0.359
Rv0409	1.19	6.19	0.059	0.359
Rv1174c	1.18	8.99	0.0591	0.359
Rv0204c	1.18	8	0.0602	0.363
Rv1869c	1.18	7.77	0.0605	0.364
Rv2399c	1.18	6.85	0.0606	0.364
Rv0271c	1.18	8.13	0.0612	0.366
Rv3629c	1.18	7.09	0.0615	0.367
Rv2450c	1.17	9.58	0.0618	0.367
Rv3098A	1.17	6.28	0.063	0.373
Rv3578	1.17	6.42	0.0644	0.38
Rv0340	1.17	5.22	0.0657	0.383
Rv3876	1.16	9.09	0.0641	0.379
Rv3093c	1.16	7.35	0.0649	0.381
Rv0362	1.16	7.07	0.0662	0.383
Rv2695	1.16	5.17	0.0669	0.385
Rv0829	1.16	2.14	0.0936	0.461
Rv3347c	1.15	8.39	0.0677	0.387
Rv3345c	1.15	5.34	0.07	0.395
Rv2779c	1.15	4.33	0.0717	0.401
Rv3437	1.15	4.19	0.0734	0.408
Rv2011c	1.15	3.75	0.076	0.416
Rv2327	1.14	7.79	0.0691	0.393
Rv2187	1.14	8.04	0.0697	0.395
Rv2143	1.14	6.66	0.0698	0.395
Rv2180c	1.14	5.6	0.0706	0.397
Rv3360	1.14	5.19	0.0713	0.399
Rv0163	1.14	4.81	0.0736	0.409
Rv1353c	1.14	4.6	0.0749	0.414
Rv2655c	1.14	4.28	0.0753	0.415
Rv0253	1.14	3.75	0.0789	0.424
Rv0519c	1.13	6.77	0.0723	0.403
Rv2227	1.13	5.59	0.0754	0.415
Rv2267c	1.13	3.99	0.0781	0.422
Rv2268c	1.13	4.05	0.0793	0.424
Rv0601c	1.13	2.34	0.0999	0.472
Rv2056c	1.13	2.39	0.1	0.473
Rv1179c	1.12	8.02	0.0747	0.414
mcr10	1.12	5.12	0.0765	0.417
Rv2019	1.12	5.34	0.0782	0.422
Rv3877	1.11	8.73	0.077	0.418
Rv0032	1.11	6.35	0.079	0.424
Rv1748	1.11	5.8	0.0791	0.424
Rv3741c	1.11	5.29	0.0798	0.425
Rv3333c	1.11	4.29	0.0834	0.437
Rv0335c	1.11	4.11	0.0849	0.439
ncRv11075A	1.11	3.97	0.0879	0.449
Rv0085	1.11	2.98	0.0977	0.468
Rv0886	1.1	6.08	0.08	0.426
Rv0414c	1.1	5.72	0.0809	0.429
Rv0812	1.1	6.59	0.0813	0.431
Rv0456c	1.1	5.26	0.0827	0.435
Rv3539	1.1	4.88	0.0844	0.439
Rv1755c	1.1	2.65	0.0982	0.468
Rv2478c	1.1	2.1	0.114	0.513
Rv2129c	1.09	7.44	0.0816	0.431
Rv3377c	1.09	7.54	0.0826	0.435
Rv1809	1.09	6.67	0.0834	0.437
Rv1325c	1.09	6.81	0.0838	0.439
Rv1941	1.09	6.44	0.0841	0.439
Rv0365c	1.09	6.79	0.0843	0.439
Rv2705c	1.09	6.26	0.0845	0.439
Rv0194	1.09	5.33	0.085	0.439
Rv0404	1.08	7.52	0.0847	0.439
Rv3789	1.08	5.72	0.0867	0.445
Rv2686c	1.08	5.59	0.0872	0.447
Rv2236c	1.08	5.43	0.0893	0.453
Rv3517	1.08	4.26	0.0916	0.459
Rv2669	1.08	4.34	0.0936	0.461
Rv3387	1.07	3.84	0.0981	0.468
Rv0836c	1.07	3.1	0.104	0.483
Rv3413c	1.06	7.97	0.0894	0.453
Rv1818c	1.06	7.12	0.0904	0.456
Rv1094	1.06	11	0.0908	0.457
Rv2443	1.06	8.07	0.0913	0.458
Rv0143c	1.06	7.72	0.0916	0.459
Rv3864	1.06	9.91	0.0919	0.459
Rv3454	1.06	7.02	0.0927	0.461
Rv3081	1.06	5.68	0.0927	0.461
Rv2634c	1.06	5.27	0.0944	0.462
Rv0776c	1.06	5.11	0.0947	0.462
Rv0728c	1.06	4.76	0.0949	0.462
Rv2390c	1.06	4.65	0.0983	0.468
Rv0469	1.05	9.73	0.0922	0.46
Rv2132	1.05	6.56	0.0962	0.465
Rv1276c	1.05	4.91	0.097	0.467
Rv1252c	1.05	4.98	0.0976	0.468
Rv1630	1.04	11.5	0.0959	0.465
Rv3462c	1.04	10.1	0.0971	0.467
Rv1045	1.04	5.85	0.098	0.468
Rv0028	1.04	4.82	0.102	0.478
Rv0344c	1.04	5	0.103	0.481
lysT	1.04	1.53	0.162	0.627
Rv0276	1.03	7.91	0.0998	0.472
Rv1266c	1.03	7.23	0.101	0.475
Rv1787	1.03	5.36	0.101	0.476
Rv3072c	1.03	4.5	0.107	0.493
Rv3054c	1.03	3.21	0.12	0.528
Rv3513c	1.03	2.22	0.136	0.568
Rv3863	1.02	8.49	0.102	0.479
Rv0678	1.02	7.23	0.103	0.482
Rv3074	1.02	6.92	0.103	0.482
Rv1032c	1.02	5.99	0.105	0.486
Rv3033	1.02	5.73	0.106	0.49
Rv1203c	1.02	4.97	0.107	0.493
Rv3777	1.01	7.17	0.107	0.491
Rv1467c	1.01	7.41	0.107	0.491
ncRv11174Ac	1.01	5.08	0.11	0.5
Rv2017	1.01	4.67	0.115	0.513
Rv3872	1	8.94	0.11	0.501
Rv1862	1	6.86	0.11	0.501
Rv3131	1	4.41	0.117	0.52
Rv2876	0.999	6.68	0.112	0.506
Rv1863c	0.998	8.53	0.111	0.504
Rv2342	0.996	5.41	0.115	0.515
Rv1198	0.995	10.7	0.111	0.506
Rv1033c	0.995	3.97	0.123	0.534
Rv1768	0.993	6.52	0.114	0.513
Rv0260c	0.989	2.19	0.149	0.602
Rv3730c	0.988	4.99	0.12	0.527
Rv1860	0.986	7.61	0.115	0.516
Rv3769	0.986	5.95	0.118	0.523
Rv0878c	0.985	6.35	0.117	0.522
Rv2987c	0.985	5.57	0.118	0.524
Rv2601	0.985	5.39	0.119	0.526
Rv2735c	0.981	5.64	0.119	0.526
Rv3878	0.974	9.44	0.119	0.526
Rv0976c	0.974	6.46	0.121	0.529
Rv0395	0.974	1.49	0.199	0.685
Rv2780	0.973	6.82	0.121	0.529
Rv1220c	0.97	6.3	0.123	0.534
Rv0757	0.969	7.82	0.122	0.532
Rv3642c	0.968	5.44	0.125	0.539
Rv3479	0.967	8.42	0.122	0.534
Rv2147c	0.966	8.42	0.123	0.534
Rv0522	0.959	6.41	0.127	0.543
Rv3623	0.957	7.08	0.127	0.542
Rv3865	0.954	8.23	0.127	0.543
Rv3390	0.951	6.53	0.13	0.55
Rv0318c	0.949	4.87	0.134	0.562
Rv3873	0.945	10.4	0.13	0.55
Rv2853	0.945	5.98	0.133	0.56
Rv2150c	0.944	9.21	0.131	0.552
Rv2886c	0.943	3.94	0.143	0.584
Rv3097c	0.939	5.06	0.138	0.571
Rv2626c	0.939	2.4	0.173	0.648
Rv1921c	0.938	4.85	0.14	0.575
Rv2012	0.937	3.8	0.149	0.602
Rv1096	0.933	8.31	0.135	0.565
Rv0293c	0.933	7.42	0.136	0.568
Rv1455	0.932	5.06	0.142	0.58
Rv3350c	0.93	8.19	0.137	0.569
Rv0558	0.93	7.36	0.137	0.569
Rv3768	0.924	4.16	0.15	0.602
Rv2707	0.923	8.9	0.14	0.575
Rv3139	0.922	8.47	0.14	0.575
Rv3095	0.921	6.81	0.142	0.581
Rv1146	0.92	5.49	0.145	0.591
Rv3288c	0.918	3.87	0.154	0.613
Rv2544	0.916	2.59	0.176	0.651
Rv1487	0.914	5.43	0.148	0.6
Rv0304c	0.911	7.19	0.146	0.592
Rv3291c	0.911	5.22	0.149	0.602
Rv1706A	0.911	1.98	0.189	0.674
Rv1924c	0.906	6.67	0.148	0.601
Rv1387	0.903	10.4	0.148	0.6
Rv2513	0.903	5.85	0.151	0.606
Rv2640c	0.901	5.16	0.155	0.614
Rv0820	0.9	6.9	0.151	0.605
Rv1631	0.899	9.45	0.15	0.603
mpr5	0.899	4.66	0.158	0.62
Rv1567c	0.895	5.62	0.155	0.616
Rv1028c	0.894	5.97	0.154	0.614
Rv1344	0.889	4.48	0.164	0.632
Rv0008c	0.888	5.54	0.159	0.623
Rv2264c	0.887	6.32	0.157	0.62
Rv0492c	0.886	6.93	0.157	0.62
Rv3866	0.884	8.96	0.157	0.62
Rv1527c	0.883	8.54	0.157	0.62
Rv2529	0.882	5.76	0.16	0.625
Rv0128	0.881	6.91	0.159	0.623
Rv0975c	0.881	5.74	0.161	0.627
Rv3905c	0.879	3.12	0.18	0.66
Rv0120c	0.878	6.33	0.162	0.627
MTS0858	0.877	2.1	0.198	0.684
Rv2349c	0.875	5.96	0.164	0.632
Rv1918c	0.874	7.87	0.162	0.627
Rv0268c	0.874	7.2	0.162	0.628
Rv3700c	0.873	5.85	0.165	0.635
Rv3005c	0.871	8.06	0.163	0.631
Rv3449	0.865	4.33	0.174	0.649
Rv2701c	0.864	6.33	0.169	0.642
Rv0029	0.863	6.21	0.169	0.642
Rv0846c	0.863	5.62	0.171	0.645
Rv0305c	0.862	6.53	0.169	0.642
Rv3823c	0.861	8.76	0.168	0.641
Rv2731	0.855	7.36	0.172	0.646
Rv1510	0.852	6.69	0.174	0.649
mcr11	0.85	5.65	0.177	0.654
Rv0068	0.85	4.97	0.179	0.659
Rv1098c	0.849	8.53	0.174	0.649
Rv0579	0.848	6.39	0.176	0.651
Rv1384	0.847	8.76	0.175	0.651
Rv3764c	0.847	7.02	0.176	0.651
Rv3343c	0.846	7.7	0.176	0.651
Rv2369c	0.84	2.05	0.239	0.739
Rv2521	0.839	6.64	0.18	0.66
Rv1920	0.837	5.72	0.183	0.665
Rv2893	0.834	5.17	0.186	0.672
Rv0786c	0.833	4.62	0.191	0.677
Rv1789	0.831	7.92	0.183	0.665
Rv2008c	0.828	4.65	0.194	0.679
Rv2031c	0.828	2.86	0.211	0.702
Rv0932c	0.827	9.97	0.185	0.667
Rv1080c	0.827	9.74	0.185	0.668
Rv3514	0.826	5.22	0.192	0.678
Rv0180c	0.825	7.05	0.187	0.672
Rv1872c	0.824	12.1	0.186	0.672
Rv1466	0.823	6.45	0.189	0.674
Rv2789c	0.821	7.17	0.189	0.674
Rv2836c	0.817	7.44	0.191	0.677
Rv0197	0.817	7.28	0.191	0.677
Rv2300c	0.817	5.47	0.195	0.679
Rv2302	0.816	6.96	0.192	0.678
Rv0989c	0.816	5.84	0.194	0.679
Rv2269c	0.814	2.43	0.233	0.733
Rv2169c	0.813	6.51	0.194	0.679
Rv3371	0.813	6.22	0.196	0.679
Rv3471c	0.813	2.06	0.239	0.739
Rv2380c	0.812	8.35	0.193	0.679
Rv2082	0.812	7.99	0.193	0.679
Rv2875	0.812	4.27	0.203	0.689
Rv0108c	0.81	7.75	0.194	0.679
Rv1975	0.81	3.87	0.21	0.701
Rv1183	0.809	8.21	0.195	0.679
Rv0515	0.808	5.4	0.2	0.686
Rv2590	0.804	9.12	0.197	0.683
Rv0211	0.802	11	0.198	0.684
Rv0950c	0.801	8.54	0.199	0.685
Rv1508c	0.8	8.49	0.2	0.686
Rv1396c	0.799	7.98	0.2	0.686
Rv2356c	0.798	7.79	0.201	0.687
Rv0802c	0.798	5.63	0.205	0.691
Rv1159	0.796	6.52	0.203	0.689
Rv0383c	0.795	8.44	0.203	0.689
Rv0186A	0.794	7.2	0.204	0.69
Rv3476c	0.793	6.05	0.206	0.693
Rv0912	0.792	4.92	0.212	0.702
Rv3634c	0.791	7.84	0.205	0.691
Rv2896c	0.791	5.84	0.207	0.695
Rv0263c	0.791	5.22	0.211	0.701
Rv0343	0.79	7.35	0.206	0.694
Rv1928c	0.789	4.77	0.213	0.703
Rv3128c	0.788	3.32	0.225	0.722
Rv0971c	0.787	6.38	0.209	0.699
Rv2681	0.786	6.72	0.209	0.699
Rv3485c	0.786	6.72	0.209	0.699
Rv3583c	0.785	10.3	0.208	0.696
Rv1441c	0.785	6.86	0.209	0.699
Rv0478	0.784	7.04	0.21	0.699
Rv2674	0.784	6.67	0.21	0.7
Rv0582	0.784	5.48	0.214	0.705
Rv2387	0.781	7.62	0.211	0.701
Rv0961	0.778	5.71	0.215	0.706
Rv1732c	0.777	7.37	0.213	0.704
Rv1279	0.777	7.16	0.214	0.705
Rv3836	0.772	5.44	0.221	0.718
Rv3062	0.77	6.7	0.219	0.715
Rv2311	0.77	3.45	0.235	0.735
Rv1153c	0.769	5.98	0.221	0.718
Rv3879c	0.768	10.6	0.217	0.712
Rv2344c	0.766	6.9	0.22	0.718
Rv1754c	0.766	6.66	0.221	0.718
Rv1978	0.766	6.18	0.222	0.719
Rv2262c	0.766	4.35	0.229	0.727
Rv2746c	0.765	5.7	0.224	0.722
Rv1386	0.764	7.35	0.221	0.718
Rv0272c	0.761	5.74	0.226	0.723
Rv3831	0.761	5.55	0.226	0.723
Rv0604	0.76	6.77	0.224	0.722
Rv3334	0.76	5.43	0.227	0.725
Rv0850	0.76	3.81	0.234	0.734
Rv1806	0.76	2.52	0.261	0.767
Rv1731	0.759	7.71	0.224	0.722
Rv0223c	0.759	6.27	0.225	0.722
Rv0840c	0.759	4.71	0.233	0.733
Rv3484	0.757	9.02	0.224	0.722
Rv3124	0.757	4.95	0.23	0.727
Rv0918	0.757	4.5	0.234	0.734
Rv2580c	0.755	7.56	0.226	0.723
Rv3495c	0.754	7.06	0.227	0.726
Rv2510c	0.753	7.02	0.228	0.727
Rv2120c	0.752	6.78	0.229	0.727
Rv3558	0.749	6.42	0.232	0.732
Rv3572	0.749	4.85	0.237	0.738
Rv2190c	0.748	10.6	0.229	0.727
Rv0069c	0.744	6.41	0.235	0.735
Rv2204c	0.743	9.21	0.233	0.733
Rv3341	0.741	7.21	0.236	0.736
Rv3827c	0.741	6.39	0.236	0.738
Rv0977	0.741	6.54	0.237	0.738
Rv0093c	0.739	5.98	0.239	0.739
Rv0809	0.738	8.42	0.236	0.738
Rv3662c	0.738	5.26	0.241	0.742
Rv2491	0.738	2.73	0.275	0.784
Rv2201	0.737	8.24	0.237	0.738
Rv0141c	0.737	6.88	0.238	0.739
Rv0972c	0.737	6.6	0.239	0.739
Rv2007c	0.737	3.81	0.251	0.753
Rv2283	0.735	0.798	0.339	0.838
Rv2741	0.734	7.39	0.239	0.739
Rv0073	0.734	7.31	0.24	0.739
Rv1904	0.733	7.47	0.24	0.74
Rv1591	0.733	7.69	0.24	0.74
Rv2887	0.73	6.44	0.243	0.746
Rv0405	0.728	8.16	0.243	0.745
Rv3740c	0.726	6.83	0.245	0.748
Rv1158c	0.725	6.67	0.246	0.748
Rv2568c	0.725	6.53	0.247	0.748
Rv1270c	0.724	6.61	0.247	0.748
Rv1178	0.723	8.61	0.246	0.748
Rv1819c	0.723	7.28	0.247	0.748
Rv1142c	0.722	6.29	0.25	0.751
Rv1834	0.722	4.49	0.258	0.764
Rv0634A	0.721	6.59	0.249	0.751
Rv0552	0.72	5.93	0.252	0.754
Rv2522c	0.716	7.61	0.251	0.753
Rv0065	0.716	5.9	0.253	0.755
Rv3855	0.716	5.51	0.255	0.756
Rv3478	0.713	10.7	0.252	0.754
Rv0660c	0.713	7.05	0.253	0.755
Rv3429	0.71	6.83	0.256	0.757
Rv1509	0.707	5.41	0.262	0.769
Rv2659c	0.707	4.87	0.263	0.769
Rv0756c	0.706	7.06	0.258	0.764
Rv3725	0.705	8.15	0.258	0.764
Rv0088	0.705	6.06	0.26	0.766
Rv2309A	0.703	2.76	0.284	0.797
Rv3867	0.702	8.42	0.26	0.766
Rv0229c	0.702	7.25	0.26	0.767
Rv0252	0.7	6.8	0.263	0.769
Rv3092c	0.699	7.58	0.263	0.769
Rv0014c	0.698	8.71	0.263	0.769
Rv3812	0.698	6.41	0.264	0.771
Rv2771c	0.698	5.13	0.267	0.774
Rv3681c	0.696	7.07	0.265	0.771
Rv2591	0.696	6.46	0.266	0.773
ncRv12659	0.696	5.28	0.269	0.776
Rv0616A	0.694	5.16	0.27	0.777
Rv0452	0.692	6.88	0.268	0.775
Rv1290c	0.692	5.66	0.271	0.777
Rv2750	0.691	6.7	0.269	0.775
Rv3088	0.689	4.21	0.283	0.796
Rv3372	0.687	7.07	0.271	0.779
Rv0702	0.684	10.7	0.272	0.779
Rv3825c	0.682	10.7	0.273	0.782
Rv0314c	0.681	7.88	0.274	0.783
Rv2507	0.68	7.08	0.276	0.784
Rv3533c	0.68	5.24	0.28	0.791
Rv0979A	0.679	7.71	0.276	0.784
Rv2171	0.678	7.42	0.277	0.786
Rv1985c	0.678	5.1	0.282	0.794
Rv1072	0.676	10.7	0.277	0.786
Rv3001c	0.674	9.32	0.278	0.789
Rv0937c	0.674	6.25	0.281	0.794
Rv2799	0.673	5.92	0.283	0.796
Rv3204	0.672	6.27	0.283	0.796
Rv1134	0.671	2.66	0.317	0.824
Rv2225	0.669	7.94	0.283	0.796
Rv2509	0.669	7.43	0.283	0.796
Rv0084	0.668	4.38	0.292	0.805
Rv2945c	0.667	8.65	0.284	0.797
Rv2644c	0.666	4.44	0.294	0.807
Rv0745	0.666	1.58	0.354	0.842
Rv0816c	0.665	5.18	0.291	0.805
Rv0231	0.664	7.43	0.287	0.8
Rv1007c	0.664	7.76	0.287	0.8
Rv0038	0.664	7.45	0.287	0.8
Rv2410c	0.663	6.3	0.289	0.803
Rv3775	0.661	7.25	0.289	0.803
Rv0140	0.661	6.22	0.291	0.805
Rv3060c	0.659	7.15	0.291	0.805
Rv2208	0.659	6.94	0.291	0.805
Rv1156	0.658	8.62	0.291	0.805
Rv0902c	0.658	7.43	0.291	0.805
Rv3383c	0.658	5.54	0.295	0.808
Rv1040c	0.658	3.11	0.318	0.824
Rv3468c	0.657	4.16	0.306	0.819
Rv3667	0.656	7.87	0.293	0.806
Rv0680c	0.656	5.82	0.296	0.809
Rv0453	0.655	6.13	0.296	0.809
Rv3034c	0.654	7.21	0.295	0.808
Rv2006	0.654	6.33	0.296	0.809
Rv3107c	0.653	6.83	0.295	0.809
Rv3190A	0.653	5.7	0.298	0.811
Rv0823c	0.652	7.98	0.296	0.809
ncRv11534A	0.65	9.16	0.296	0.809
Rv0994	0.65	7.18	0.298	0.81
Rv0573c	0.65	4.18	0.309	0.821
Rv2519	0.649	9.1	0.297	0.809
Rv0474	0.649	5.63	0.302	0.815
Rv2237	0.648	6.99	0.299	0.812
Rv3624c	0.647	7.52	0.3	0.812
Rv2172c	0.645	8.68	0.3	0.812
Rv3477	0.645	8.53	0.3	0.812
Rv0730	0.642	7.52	0.303	0.816
Rv2663	0.642	3.85	0.32	0.826
Rv0013	0.641	7.87	0.303	0.816
Rv3549c	0.641	4.74	0.312	0.823
Rv3705A	0.641	4.74	0.312	0.823
Rv0079	0.64	6.14	0.307	0.819
Rv2385	0.639	5.06	0.311	0.822
Rv1790	0.639	4.69	0.313	0.824
Rv2788	0.637	6.65	0.308	0.82
Rv2287	0.637	6.05	0.308	0.821
Rv0897c	0.635	6.34	0.31	0.822
Rv2025c	0.633	5.18	0.314	0.824
Rv1048c	0.632	5.59	0.314	0.824
Rv0107c	0.631	9.07	0.311	0.822
Rv3733c	0.631	5.84	0.314	0.824
Rv2470	0.631	5.74	0.315	0.824
Rv3017c	0.63	3.82	0.333	0.836
Rv0951	0.629	9.51	0.312	0.823
Rv1469	0.627	6.5	0.316	0.824
Rv1273c	0.627	5.9	0.317	0.824
Rv3620c	0.627	3.51	0.335	0.838
Rv3824c	0.626	7.89	0.314	0.824
Rv3820c	0.626	7.31	0.316	0.824
Rv2986c	0.625	9.44	0.315	0.824
Rv1381	0.625	7.47	0.316	0.824
Rv3059	0.625	6.94	0.316	0.824
Rv2028c	0.623	2.83	0.35	0.841
Rv2890c	0.622	10.1	0.317	0.824
Rv2022c	0.622	5.31	0.325	0.83
Rv0378	0.621	1.29	0.419	0.893
Rv1672c	0.62	5.49	0.324	0.829
Rv2033c	0.618	5.99	0.324	0.829
Rv3412	0.616	8.58	0.322	0.828
Rv1802	0.616	4.82	0.333	0.836
Rv0249c	0.614	8.29	0.324	0.829
Rv0320	0.612	4.1	0.337	0.838
Rv1868	0.611	6.78	0.328	0.833
Rv1537	0.608	5.66	0.334	0.837
Rv1041c	0.608	1.44	0.426	0.897
Rv3458c	0.607	9.75	0.329	0.834
Rv0203	0.607	7.67	0.329	0.834
Rv0928	0.607	7.3	0.33	0.834
Rv3581c	0.606	7.38	0.331	0.836
Rv2333c	0.606	6.16	0.333	0.836
Rv0118c	0.605	6	0.333	0.836
Rv0790c	0.605	4.62	0.342	0.838
Rv3784	0.604	6.21	0.335	0.838
Rv1504c	0.604	5.59	0.338	0.838
Rv2206	0.603	7.23	0.333	0.836
Rv1699	0.598	8.37	0.336	0.838
MTS2975	0.597	4.43	0.346	0.839
Rv2176	0.596	6.21	0.341	0.838
Rv2016	0.596	4.8	0.346	0.839
Rv2825c	0.595	4.25	0.353	0.842
Rv1648	0.594	7.02	0.341	0.838
Rv2592c	0.594	6.18	0.342	0.838
Rv3880c	0.593	7.26	0.342	0.838
Rv0186	0.592	8.7	0.341	0.838
Rv3869	0.592	8.63	0.342	0.838
Rv0755c	0.592	6.9	0.343	0.838
Rv3332	0.592	5.72	0.346	0.839
Rv0005	0.591	10.5	0.342	0.838
Rv1097c	0.591	8.51	0.342	0.838
Rv1440	0.591	7.14	0.343	0.838
Rv1010	0.59	8.16	0.343	0.838
Rv2994	0.59	7.8	0.344	0.838
Rv1671	0.59	2.67	0.386	0.868
Rv1250	0.589	6.49	0.346	0.839
Rv0060	0.588	8.03	0.344	0.839
Rv1200	0.588	7.86	0.345	0.839
Rv1624c	0.588	5.7	0.348	0.84
Rv1145	0.588	4.12	0.361	0.849
Rv0406c	0.585	5.78	0.351	0.841
Rv3689	0.584	7.66	0.348	0.84
Rv2192c	0.584	7.13	0.349	0.84
Rv3695	0.584	6.28	0.35	0.841
Rv1188	0.584	3.51	0.369	0.856
Rv1666c	0.582	6.63	0.351	0.841
Rv3917c	0.581	8.05	0.351	0.841
Rv0861c	0.581	6.68	0.352	0.842
Rv0347	0.581	6.02	0.354	0.842
Rv2838c	0.58	8.58	0.351	0.841
Rv3693	0.579	7.17	0.353	0.842
Rv2723	0.579	7.06	0.353	0.842
Rv3729	0.579	6.54	0.354	0.843
Rv1135A	0.578	1.3	0.419	0.893
Rv2124c	0.577	9.92	0.353	0.842
Rv1858	0.577	5.47	0.358	0.845
Rv0349	0.576	5.82	0.358	0.845
Rv0772	0.574	6.72	0.358	0.845
Rv1206	0.574	6.82	0.358	0.845
Rv2682c	0.572	8.99	0.357	0.845
Rv2370c	0.57	4.76	0.369	0.856
Rv0470c	0.568	9.15	0.361	0.848
Rv0355c	0.568	8.06	0.361	0.849
Rv3688c	0.568	6.85	0.363	0.851
Rv0993	0.566	6.86	0.364	0.854
Rv1152	0.566	5.61	0.367	0.856
Rv1237	0.565	5.86	0.368	0.856
Rv1245c	0.564	6.91	0.366	0.856
Rv0835	0.564	4.81	0.373	0.858
Rv1669	0.563	1.59	0.441	0.909
Rv2617c	0.562	5.66	0.371	0.858
Rv2473	0.561	6.11	0.369	0.856
Rv0398c	0.559	5.38	0.375	0.858
Rv1857	0.558	8.31	0.37	0.856
Rv2531c	0.558	7.87	0.37	0.856
Rv1539	0.557	6.7	0.372	0.858
Rv1607	0.556	7.74	0.372	0.858
Rv2232	0.556	5.79	0.375	0.858
Rv1166	0.554	8.19	0.373	0.858
Rv0747	0.554	5.56	0.379	0.862
Rv1173	0.553	10.2	0.374	0.858
Rv1491c	0.552	7.51	0.375	0.858
Rv1629	0.551	8.54	0.376	0.858
Rv2037c	0.551	5.03	0.383	0.864
Rv3348	0.55	0.923	0.511	0.938
Rv0516c	0.549	6.72	0.379	0.862
Rv0149	0.548	7.42	0.379	0.862
Rv3312c	0.548	6.35	0.381	0.863
Rv2565	0.545	7.76	0.381	0.863
Rv0391	0.545	7.36	0.381	0.863
Rv1454c	0.545	7.27	0.382	0.863
Rv1185c	0.544	9.59	0.381	0.863
Rv1043c	0.542	6.2	0.386	0.867
Rv3545c	0.542	5.78	0.387	0.868
Rv2973c	0.542	5.61	0.389	0.87
Rv2148c	0.541	5.91	0.389	0.87
Rv1221	0.54	9.24	0.385	0.865
Rv2579	0.54	5.9	0.388	0.87
Rv0033	0.539	2.23	0.43	0.902
Rv1000c	0.537	5.84	0.393	0.873
Rv3891c	0.536	7.17	0.39	0.872
Rv0190	0.535	7.49	0.39	0.872
Rv3644c	0.535	6.63	0.391	0.873
Rv2633c	0.534	6.25	0.393	0.873
Rv2481c	0.534	3.74	0.409	0.884
Rv0873	0.533	8.8	0.391	0.872
Rv3761c	0.533	6.92	0.392	0.873
Rv0952	0.53	9.18	0.393	0.873
Rv3209	0.53	7.14	0.395	0.874
Rv0970	0.53	6.39	0.396	0.875
Rv3409c	0.528	9.58	0.395	0.874
Rv0077c	0.528	4.49	0.407	0.883
Rv2628	0.528	4.01	0.413	0.888
Rv2889c	0.527	9.25	0.396	0.875
Rv0136	0.527	5.72	0.4	0.879
Rv1342c	0.527	5.55	0.401	0.879
Rv1571	0.524	5.05	0.408	0.884
Rv2567	0.523	7.6	0.401	0.879
Rv1803c	0.522	5.17	0.407	0.883
Rv3520c	0.521	8.35	0.402	0.88
Rv0518	0.521	6.44	0.404	0.882
Rv2919c	0.521	5.67	0.406	0.883
Rv3473c	0.521	5.23	0.407	0.883
Rv1847	0.519	6.13	0.407	0.883
Rv2286c	0.519	5.49	0.407	0.883
Rv3349c	0.519	4.17	0.416	0.89
Rv3006	0.518	8.67	0.405	0.883
Rv3734c	0.517	6.71	0.407	0.883
Rv1376	0.516	6.59	0.408	0.884
Rv1380	0.516	6.19	0.409	0.884
Rv0236c	0.513	8.93	0.409	0.884
Rv0871	0.513	7.95	0.409	0.884
ncRv2345Ac	0.513	4.97	0.415	0.89
Rv3616c	0.512	7.91	0.411	0.886
Rv1191	0.511	6.7	0.413	0.888
Rv2307A	0.51	2.9	0.446	0.91
Rv2175c	0.508	5.83	0.418	0.893
Rv1855c	0.499	7.75	0.422	0.896
Rv1661	0.499	6.51	0.424	0.896
Rv0851c	0.498	5.05	0.432	0.903
Rv3453	0.498	4.01	0.436	0.907
Rv0346c	0.497	8.89	0.424	0.896
Rv0821c	0.497	7.48	0.425	0.896
Rv3352c	0.497	1.71	0.477	0.932
Rv1264	0.496	8.31	0.425	0.896
Rv3537	0.496	5.54	0.431	0.903
Rv1974	0.496	1.34	0.5	0.935
Rv1028A	0.496	1.58	0.501	0.935
Rv2381c	0.495	7.4	0.427	0.898
Rv0988	0.495	6.59	0.428	0.9
Rv3614c	0.493	7.13	0.429	0.901
Rv2775	0.493	6.43	0.43	0.902
Rv3736	0.491	6.34	0.432	0.903
Rv0450c	0.49	9.34	0.43	0.902
Rv3858c	0.49	8.74	0.43	0.902
Rv1286	0.489	7.48	0.432	0.903
Rv1401	0.488	5.86	0.437	0.907
Rv1029	0.487	5.71	0.438	0.907
Rv2518c	0.486	8.57	0.434	0.906
Rv1820	0.486	7.41	0.435	0.906
Rv0132c	0.486	4.66	0.443	0.91
Rv0218	0.486	5.01	0.444	0.91
Rv0270	0.484	8.63	0.436	0.907
Rv1791	0.483	8.22	0.437	0.907
Rv2317	0.483	2.81	0.48	0.933
Rv1888A	0.481	3.58	0.46	0.92
Rv2383c	0.48	7.82	0.44	0.908
Rv3842c	0.478	8.71	0.441	0.909
Rv3822	0.477	8.19	0.443	0.91
Rv1349	0.477	6.52	0.445	0.91
Rv3542c	0.476	4.46	0.454	0.916
Rv3066	0.475	5.39	0.45	0.913
Rv2140c	0.473	7.03	0.447	0.911
Rv3461c	0.472	9.03	0.448	0.911
Rv1346	0.47	7.46	0.45	0.913
Rv0106	0.47	5.42	0.454	0.916
Rv3675	0.47	5.41	0.454	0.916
Rv1268c	0.47	4.12	0.463	0.922
Rv0944	0.47	4.14	0.464	0.922
Rv0718	0.469	10.1	0.45	0.913
Rv1656	0.469	6.06	0.454	0.916
Rv0001	0.468	9.35	0.451	0.915
Rv0703	0.468	9.1	0.451	0.915
Rv2864c	0.468	6.85	0.452	0.916
Rv2020c	0.468	5.96	0.455	0.916
Rv1468c	0.467	6.57	0.454	0.916
Rv1894c	0.465	6.54	0.457	0.918
Rv1187	0.465	4.73	0.466	0.924
Rv2807	0.465	4.15	0.469	0.926
Rv1383	0.464	7.02	0.456	0.918
Rv3705c	0.464	5.69	0.46	0.92
Rv2026c	0.464	4.11	0.473	0.928
Rv2989	0.463	7.42	0.457	0.918
Rv3859c	0.462	10.7	0.456	0.918
Rv1051c	0.461	2.45	0.498	0.934
Rv0577	0.458	6.85	0.462	0.922
Rv2530c	0.458	5.62	0.466	0.925
Rv0135c	0.457	7.32	0.463	0.922
Rv2409c	0.457	6.33	0.465	0.923
Rv2783c	0.456	11	0.462	0.922
Rv0078B	0.456	5.82	0.467	0.925
Rv1505c	0.455	5.65	0.468	0.926
Rv3833	0.455	5.81	0.469	0.926
Rv1172c	0.454	9.16	0.464	0.923
Rv1435c	0.452	7.86	0.467	0.925
Rv2293c	0.451	4.97	0.477	0.932
Rv2298	0.45	7.74	0.47	0.926
Rv3570c	0.45	7.3	0.47	0.926
Rv1057	0.45	6.47	0.471	0.927
Rv0704	0.449	11.1	0.469	0.926
Rv0098	0.449	3.34	0.492	0.933
Rv0931c	0.447	10.3	0.471	0.927
Rv1046c	0.447	7.68	0.472	0.928
Rv3143	0.446	6.58	0.475	0.931
Rv3588c	0.445	6.79	0.475	0.932
Rv0392c	0.444	6.61	0.476	0.932
Rv2891	0.443	3.42	0.495	0.933
Rv0451c	0.442	6.41	0.479	0.933
Rv3785	0.441	6.65	0.48	0.933
Rv1382	0.441	5.41	0.483	0.933
Rv3472	0.44	5.44	0.484	0.933
Rv2379c	0.439	8.24	0.48	0.933
Rv1513	0.439	7.3	0.48	0.933
Rv3036c	0.439	6.53	0.481	0.933
Rv0306	0.439	4.82	0.489	0.933
Rv2998	0.439	4.89	0.49	0.933
Rv1779c	0.438	9.75	0.48	0.933
Rv3797	0.438	6.16	0.483	0.933
Rv2600	0.438	4.41	0.493	0.933
Rv3028c	0.437	10.2	0.481	0.933
Rv1875	0.437	6.13	0.485	0.933
Rv0286	0.436	9.63	0.482	0.933
Rv0297	0.436	8	0.483	0.933
Rv2402	0.436	7.81	0.483	0.933
Rv1522c	0.436	7.83	0.484	0.933
Rv1253	0.436	7.55	0.484	0.933
Rv2717c	0.436	5.59	0.489	0.933
Rv2115c	0.434	8.87	0.485	0.933
Rv0917	0.434	6.32	0.488	0.933
Rv1147	0.434	3.94	0.5	0.935
Rv1019	0.433	5.62	0.49	0.933
Rv2899c	0.433	5.53	0.492	0.933
Rv2316	0.433	3.4	0.511	0.938
Rv0269c	0.432	6.31	0.489	0.933
Rv2874	0.431	5.4	0.494	0.933
Rv3854c	0.43	6.75	0.491	0.933
Rv2550c	0.43	4.1	0.505	0.936
Rv0164	0.429	9.19	0.489	0.933
Rv2133c	0.429	6.8	0.491	0.933
Rv1182	0.428	8.19	0.491	0.933
Rv0367c	0.427	5.92	0.493	0.933
Rv3515c	0.427	6.1	0.495	0.933
Rv2485c	0.427	4.92	0.5	0.935
Rv1133c	0.426	12	0.492	0.933
Rv0062	0.426	8.25	0.493	0.933
Rv0963c	0.426	3.91	0.509	0.938
Rv0361	0.425	7.76	0.495	0.933
Rv3443c	0.424	9.68	0.494	0.933
Rv1184c	0.424	7.46	0.495	0.933
Rv1838c	0.424	6.33	0.497	0.934
Rv2340c	0.423	6.29	0.498	0.934
Rv2632c	0.423	5.99	0.5	0.935
Rv1129c	0.423	3.2	0.521	0.938
Rv1925	0.421	10.7	0.498	0.934
Rv3615c	0.42	6.18	0.502	0.935
Rv3654c	0.42	3.64	0.519	0.938
Rv0513	0.419	7.17	0.501	0.935
Rv3444c	0.419	2.66	0.538	0.94
Rv1796	0.418	9.65	0.5	0.935
Rv0481c	0.418	5.49	0.506	0.937
Rv2350c	0.417	6.21	0.505	0.936
Rv0087	0.417	4.43	0.516	0.938
Rv0822c	0.416	8.08	0.503	0.936
Rv1593c	0.416	7.02	0.504	0.936
Rv1598c	0.416	6.06	0.506	0.937
Rv3073c	0.414	3.39	0.536	0.939
Rv2334	0.412	8.85	0.507	0.938
Rv2341	0.412	3.19	0.531	0.938
Rv0681	0.411	7.52	0.509	0.938
Rv2400c	0.41	7.77	0.51	0.938
Rv2214c	0.409	8.76	0.51	0.938
Rv0230c	0.409	6.24	0.513	0.938
Rv3064c	0.409	4.45	0.523	0.938
Rv1409	0.408	8.87	0.511	0.938
Rv2406c	0.408	6.14	0.514	0.938
Rv1254	0.406	7.15	0.515	0.938
Rv0394c	0.406	6.16	0.516	0.938
Rv2578c	0.406	3.68	0.53	0.938
Rv1323	0.405	9.87	0.514	0.938
Rv3496c	0.405	7.23	0.515	0.938
Rv2197c	0.405	7.69	0.515	0.938
Rv0883c	0.405	7.19	0.515	0.938
Rv3903c	0.405	5.55	0.519	0.938
Rv0109	0.405	4.76	0.522	0.938
Rv0403c	0.405	4.65	0.524	0.938
Rv3691	0.404	6.07	0.519	0.938
Rv0875c	0.404	5.22	0.52	0.938
Rv0662c	0.404	2.66	0.556	0.94
Rv1658	0.403	7.33	0.517	0.938
Rv3661	0.403	7.19	0.518	0.938
Rv0187	0.402	6.55	0.52	0.938
Rv3029c	0.401	10.4	0.518	0.938
Rv2348c	0.401	7.76	0.519	0.938
Rv0225	0.401	7.42	0.52	0.938
Rv0012	0.4	7.19	0.52	0.938
Rv0476	0.4	6.55	0.522	0.938
Rv3526	0.399	6.65	0.522	0.938
Rv1998c	0.399	5.26	0.529	0.938
Rv2054	0.398	7.15	0.522	0.938
Rv0904c	0.398	6.53	0.523	0.938
Rv2330c	0.398	4.41	0.531	0.938
Rv2911	0.397	7.69	0.523	0.938
Rv2337c	0.397	6.05	0.526	0.938
Rv2672	0.395	7.65	0.525	0.938
Rv0401	0.395	4.09	0.535	0.939
Rv3682	0.394	10.2	0.525	0.938
Rv0538	0.394	7.76	0.527	0.938
Rv1003	0.393	5.67	0.531	0.938
Rv1852	0.393	4.59	0.536	0.939
Rv2918c	0.392	6.6	0.53	0.938
Rv3770B	0.392	3.88	0.546	0.94
Rv0341	0.39	8.99	0.53	0.938
Rv0497	0.39	7.51	0.531	0.938
Rv3370c	0.389	6.31	0.533	0.939
Rv0559c	0.388	8.28	0.532	0.939
Rv2844	0.387	7.35	0.533	0.939
Rv3916c	0.387	7.35	0.534	0.939
Rv0043c	0.387	6.24	0.536	0.939
Rv2464c	0.386	7.5	0.535	0.939
Rv2703	0.385	10.4	0.535	0.939
Rv1283c	0.385	6.94	0.537	0.939
Rv1065	0.384	7.18	0.537	0.939
Rv2729c	0.384	6.12	0.54	0.94
Rv2505c	0.384	5.29	0.543	0.94
Rv0723	0.383	9.8	0.537	0.939
Rv1085c	0.383	7.06	0.539	0.94
Rv0936	0.383	6.98	0.539	0.94
Rv2954c	0.382	8.74	0.538	0.94
Rv1251c	0.382	7.39	0.539	0.94
Rv0397A	0.382	5.44	0.542	0.94
Rv2861c	0.381	8.83	0.539	0.94
Rv0987	0.381	7.78	0.54	0.94
Rv2997	0.381	5.88	0.543	0.94
Rv3594	0.381	5.91	0.545	0.94
Rv0144	0.38	8.66	0.54	0.94
Rv3208	0.379	8.44	0.541	0.94
Rv3766	0.379	5.75	0.546	0.94
Rv3565	0.379	4.8	0.55	0.94
Rv3337	0.379	2.89	0.572	0.945
Rv2575	0.378	7.35	0.544	0.94
Rv2713	0.378	7.15	0.544	0.94
Rv2503c	0.378	4.91	0.549	0.94
Rv2424c	0.376	4.32	0.555	0.94
Rv1278	0.375	7.61	0.547	0.94
Rv0303	0.375	5.7	0.549	0.94
Rv1989c	0.375	5.24	0.55	0.94
Rv0050	0.374	9.2	0.547	0.94
Rv3826	0.374	7.71	0.547	0.94
Rv2098c	0.374	3.82	0.56	0.94
Rv0668	0.373	12.5	0.547	0.94
Rv2467	0.372	9.51	0.548	0.94
Rv2937	0.372	8.11	0.549	0.94
Rv2444c	0.372	10.6	0.549	0.94
Rv3216	0.37	6.52	0.554	0.94
Rv3452	0.37	5.68	0.556	0.94
ncRv11846Ac	0.37	3.07	0.578	0.945
Rv3432c	0.369	5.93	0.554	0.94
Rv3252c	0.368	8.02	0.554	0.94
Rv1125	0.368	5.8	0.557	0.94
Rv0992c	0.367	6.04	0.557	0.94
Rv0594	0.367	5.5	0.559	0.94
Rv0200	0.365	7.79	0.558	0.94
Rv0006	0.364	10.4	0.557	0.94
Rv0179c	0.364	8.28	0.557	0.94
Rv0455c	0.364	7.96	0.558	0.94
Rv0026	0.364	6.7	0.559	0.94
Rv1192	0.363	9.51	0.558	0.94
Rv0317c	0.363	7.5	0.56	0.94
Rv1066	0.363	6.19	0.561	0.94
Rv1970	0.363	2.86	0.59	0.945
Rv1165	0.362	7.86	0.56	0.94
Rv0097	0.362	4.72	0.571	0.944
Rv0407	0.361	6.63	0.562	0.94
Rv2693c	0.361	6.65	0.563	0.94
Rv0676c	0.36	9.63	0.561	0.94
Rv3846	0.36	8.1	0.562	0.94
Rv1969	0.36	3.2	0.588	0.945
Rv0512	0.358	8.57	0.564	0.942
Rv1004c	0.357	7.2	0.566	0.943
Rv0749A	0.357	5.32	0.57	0.944
Rv0360c	0.356	4.81	0.572	0.945
Rv3763	0.355	7.69	0.568	0.944
Rv1348	0.354	7.24	0.569	0.944
Rv2087	0.354	1.8	0.648	0.956
Rv3666c	0.353	6.64	0.571	0.944
Rv2182c	0.352	8.14	0.571	0.944
Rv1258c	0.352	6.69	0.572	0.945
Rv0858c	0.352	6.84	0.572	0.945
Rv3668c	0.352	6.74	0.573	0.945
Rv2398c	0.352	6.41	0.573	0.945
Rv2079	0.35	6.71	0.575	0.945
Rv0117	0.35	5.25	0.578	0.945
Rv2542	0.349	7.63	0.574	0.945
Rv2520c	0.349	6.08	0.578	0.945
Rv3487c	0.348	8.92	0.575	0.945
Rv0483	0.347	11.1	0.575	0.945
Rv1736c	0.346	4.74	0.585	0.945
Rv3002c	0.345	7.73	0.579	0.945
Rv0551c	0.345	6.43	0.58	0.945
Rv1231c	0.345	6.22	0.581	0.945
Rv3573c	0.345	5.32	0.585	0.945
Rv3921c	0.344	9.65	0.579	0.945
Rv2587c	0.344	9.47	0.58	0.945
Rv3918c	0.344	7.25	0.58	0.945
Rv0356c	0.344	6.46	0.581	0.945
Rv3772	0.344	6.72	0.581	0.945
Rv3446c	0.344	3.43	0.601	0.95
Rv1715	0.343	3.85	0.597	0.95
Rv0637	0.341	10	0.583	0.945
Rv3497c	0.341	6.89	0.585	0.945
Rv0792c	0.341	5.08	0.589	0.945
Rv2952	0.34	8.53	0.584	0.945
Rv3770c	0.34	5.24	0.588	0.945
Rv3357	0.34	3.76	0.598	0.95
Rv0889c	0.339	7.94	0.585	0.945
Rv0245	0.339	6.61	0.587	0.945
Rv3391	0.337	6.72	0.589	0.945
Rv3063	0.337	6.23	0.589	0.945
Rv0070c	0.337	6.35	0.59	0.945
Rv2837c	0.336	8.59	0.588	0.945
Rv0791c	0.336	5.41	0.593	0.948
Rv1190	0.335	4.01	0.608	0.953
Rv0289	0.334	9.49	0.59	0.945
Rv3457c	0.333	10.6	0.591	0.945
Rv0457c	0.333	7.08	0.593	0.948
Rv1265	0.331	7.76	0.594	0.948
Rv2128	0.331	6.81	0.595	0.949
Rv1490	0.331	6.3	0.597	0.95
Rv3538	0.33	4.29	0.606	0.951
Rv2202c	0.329	9	0.595	0.949
Rv2966c	0.329	5.76	0.6	0.95
Rv1194c	0.327	9.85	0.598	0.95
Rv0018c	0.327	8.59	0.599	0.95
Rv3026c	0.327	5.27	0.603	0.95
Rv2076c	0.327	4.79	0.605	0.951
Rv3622c	0.327	1.56	0.696	0.964
Rv3913	0.326	7.35	0.6	0.95
Rv2559c	0.326	5.86	0.601	0.95
Rv3886c	0.325	7.54	0.601	0.95
Rv3516	0.325	4.97	0.606	0.951
Rv2988c	0.324	7.74	0.602	0.95
Rv0750	0.324	4.11	0.62	0.955
Rv0338c	0.323	10.4	0.603	0.95
Rv1095	0.323	8.88	0.603	0.95
Rv2276	0.323	7.43	0.603	0.95
Rv2740	0.323	5.41	0.607	0.952
Rv2670c	0.323	5.31	0.608	0.953
Rv3019c	0.323	1.53	0.689	0.963
Rv1826	0.322	8.31	0.604	0.95
Rv2536	0.322	8.44	0.604	0.95
Rv0103c	0.322	8.37	0.604	0.95
Rv2577	0.32	5	0.613	0.955
Rv2460c	0.319	9.36	0.607	0.952
Rv1375	0.319	6.96	0.609	0.953
Rv3503c	0.319	4.11	0.62	0.955
Rv2434c	0.318	5.25	0.614	0.955
Rv0460	0.317	6.42	0.612	0.954
Rv3829c	0.317	5.26	0.615	0.955
Rv0080	0.317	4.77	0.616	0.955
Rv1322A	0.316	10.6	0.61	0.953
Rv3754	0.316	6.45	0.613	0.954
Rv2308	0.316	4.3	0.618	0.955
Rv1662	0.315	5.19	0.619	0.955
Rv0853c	0.313	6.69	0.616	0.955
Rv3321c	0.313	5.21	0.618	0.955
Rv2566	0.312	7.07	0.616	0.955
Rv3908	0.312	7.55	0.616	0.955
Rv0755A	0.312	5.71	0.617	0.955
Rv2023A	0.312	4.42	0.626	0.956
Rv0129c	0.311	9.19	0.616	0.955
Rv3726	0.311	8.42	0.617	0.955
Rv2639c	0.311	4.96	0.62	0.955
Rv3566c	0.311	5.52	0.622	0.955
Rv1937	0.311	5.22	0.623	0.955
Rv1059	0.31	5.67	0.621	0.955
Rv3611	0.31	4	0.633	0.956
Rv3024c	0.309	7.49	0.619	0.955
Rv3554	0.308	7.48	0.62	0.955
Rv2636	0.308	4.91	0.627	0.956
Rv3645	0.307	9.41	0.62	0.955
Rv1009	0.306	9.49	0.622	0.955
Rv2395	0.306	7.76	0.622	0.955
Rv0503c	0.305	9.2	0.623	0.955
Rv0622	0.305	3.53	0.647	0.956
Rv2058c	0.305	2.35	0.663	0.961
Rv1635c	0.304	7.49	0.625	0.956
Rv0775	0.304	6.57	0.626	0.956
Rv3441c	0.303	9.41	0.625	0.956
Rv3359	0.303	4.92	0.63	0.956
Rv1890c	0.302	4.51	0.632	0.956
Rv2109c	0.301	8.08	0.628	0.956
Rv2773c	0.301	6.42	0.63	0.956
Rv2347c	0.3	8.01	0.629	0.956
Rv0134	0.3	7.61	0.629	0.956
Rv1701	0.3	6.73	0.63	0.956
Rv0646c	0.299	8.25	0.63	0.956
Rv3127	0.298	5.12	0.638	0.956
Rv0834c	0.297	7.73	0.633	0.956
Rv2776c	0.297	6.78	0.634	0.956
Rv0667	0.296	13	0.633	0.956
Rv1018c	0.296	8.55	0.634	0.956
Rv3692	0.296	7.11	0.635	0.956
Rv3696c	0.296	6.74	0.635	0.956
Rv2827c	0.296	5.52	0.638	0.956
Rv3569c	0.296	5.88	0.638	0.956
Rv0967	0.296	5.32	0.639	0.956
Rv0857	0.295	6.08	0.637	0.956
Rv0814c	0.294	7.44	0.636	0.956
Rv2732c	0.292	7.39	0.638	0.956
Rv3810	0.291	8.74	0.639	0.956
Rv1646	0.291	7.23	0.64	0.956
Rv2002	0.291	6.8	0.64	0.956
Rv2284	0.291	6.57	0.641	0.956
Rv0999	0.291	6.59	0.641	0.956
Rv3110	0.291	1.54	0.729	0.97
Rv1398c	0.289	10.2	0.64	0.956
Rv0443	0.289	7.1	0.642	0.956
Rv1954A	0.289	5.54	0.645	0.956
Rv1291c	0.289	3.29	0.665	0.961
Rv3491	0.288	6.98	0.644	0.956
Rv1425	0.287	6.77	0.646	0.956
Rv2378c	0.286	5.93	0.647	0.956
Rv2888c	0.285	9.76	0.645	0.956
Rv3587c	0.285	8.79	0.646	0.956
Rv1511	0.285	7.87	0.646	0.956
Rv2074	0.285	7.45	0.646	0.956
Rv0737	0.285	3.77	0.656	0.961
Rv2866	0.285	3.57	0.664	0.961
Rv2386c	0.284	5.88	0.65	0.957
Rv0899	0.284	5.73	0.651	0.957
Rv3647c	0.283	7.34	0.649	0.957
Rv3899c	0.283	6.46	0.65	0.957
Rv3650	0.283	2.87	0.682	0.961
Rv0876c	0.281	7.3	0.651	0.957
Rv1798	0.281	8.48	0.651	0.957
Rv2318	0.281	4.36	0.665	0.961
Rv1297	0.28	11.8	0.651	0.957
Rv2943	0.28	5.3	0.655	0.961
Rv0617	0.28	5.57	0.656	0.961
Rv2608	0.278	7.59	0.655	0.961
Rv0228	0.276	7.11	0.657	0.961
Rv2558	0.276	6.68	0.658	0.961
Rv3589	0.274	7.41	0.66	0.961
Rv0624	0.274	5.66	0.663	0.961
Rv1923	0.273	8.23	0.661	0.961
Rv1737c	0.272	4.06	0.674	0.961
Rv0444c	0.271	7.78	0.662	0.961
Rv1850	0.271	6.7	0.664	0.961
Rv3389c	0.27	7.86	0.663	0.961
Rv0011c	0.27	7.44	0.664	0.961
Rv0152c	0.27	5.7	0.665	0.961
Rv2525c	0.269	6.64	0.666	0.961
Rv0913c	0.269	6.79	0.666	0.961
Rv0142	0.268	6.16	0.668	0.961
Rv3040c	0.268	6.3	0.668	0.961
Rv3731	0.268	5.03	0.672	0.961
Rv2673	0.267	7.37	0.668	0.961
Rv0514	0.266	6.22	0.671	0.961
Rv2588c	0.265	7.86	0.669	0.961
Rv2793c	0.265	7.33	0.671	0.961
Rv0712	0.265	5.92	0.673	0.961
Rv1638A	0.265	5.91	0.673	0.961
Rv1090	0.264	3.81	0.688	0.963
Rv2220	0.263	10.9	0.672	0.961
Rv2873	0.262	5.9	0.678	0.961
Rv0420c	0.261	6.97	0.676	0.961
Rv1077	0.26	8.12	0.675	0.961
Rv2589	0.26	7.6	0.676	0.961
Rv2995c	0.26	8.64	0.676	0.961
Rv0162c	0.26	6.06	0.678	0.961
Rv0511	0.258	10	0.677	0.961
Rv3329	0.258	7.44	0.678	0.961
Rv3367	0.258	6.95	0.679	0.961
Rv1256c	0.258	6	0.68	0.961
Rv0949	0.257	7.59	0.68	0.961
Rv2599	0.257	3.64	0.697	0.964
Rv1536	0.256	9.15	0.679	0.961
Rv1707	0.256	8.42	0.679	0.961
Rv3914	0.256	6.73	0.682	0.961
Rv1155	0.256	6.7	0.682	0.961
Rv1238	0.255	7.36	0.682	0.961
Rv2174	0.254	7.44	0.683	0.961
Rv3790	0.253	7.53	0.684	0.961
Rv3498c	0.253	6.58	0.685	0.961
Rv3608c	0.252	6.4	0.686	0.963
Rv1393c	0.252	5.78	0.687	0.963
Rv2457c	0.251	10.4	0.685	0.961
Rv0358	0.251	4.77	0.691	0.963
Rv0031	0.251	3.82	0.706	0.965
Rv2161c	0.25	9.47	0.687	0.963
Rv3920c	0.249	9.11	0.689	0.963
Rv2154c	0.249	8.13	0.689	0.963
Rv2188c	0.249	6.63	0.69	0.963
Rv1443c	0.249	6.48	0.69	0.963
Rv0216	0.249	5.62	0.693	0.963
Rv3596c	0.248	11.4	0.689	0.963
Rv3330	0.248	6.91	0.691	0.963
Rv2848c	0.248	6.06	0.692	0.963
Rv2625c	0.248	3.76	0.703	0.965
Rv0440	0.247	14	0.69	0.963
Rv1135c	0.247	5.39	0.697	0.964
Rv3646c	0.246	9.98	0.692	0.963
Rv3012c	0.246	5.42	0.697	0.964
ncRv0842Ac	0.243	8.41	0.696	0.964
Rv0732	0.242	9.76	0.696	0.964
Rv0075	0.242	6.68	0.698	0.964
Rv1111c	0.241	8.09	0.698	0.964
Rv3417c	0.24	11.2	0.698	0.964
Rv3168	0.24	5.13	0.703	0.965
Rv1503c	0.24	4.56	0.706	0.965
Rv0048c	0.239	6.72	0.702	0.965
Rv3606c	0.239	5.95	0.703	0.965
Rv3460c	0.238	9.92	0.7	0.965
Rv1521	0.238	9.12	0.702	0.965
Rv2285	0.238	6.71	0.702	0.965
Rv1084	0.238	7.39	0.703	0.965
Rv0004	0.237	6.53	0.705	0.965
Rv1952	0.236	3.65	0.717	0.968
Rv0719	0.233	9.97	0.707	0.965
Rv3392c	0.233	6.48	0.709	0.966
Rv0749	0.233	5.63	0.711	0.967
Rv1413	0.233	5.8	0.711	0.967
ssr	0.232	15.7	0.708	0.966
Rv0598c	0.232	6.6	0.711	0.967
Rv3540c	0.231	4.74	0.714	0.968
Rv1639c	0.23	8.23	0.711	0.967
Rv3835	0.23	7.56	0.711	0.967
Rv2164c	0.23	7.02	0.712	0.968
Rv1044	0.23	4.14	0.723	0.968
Rv3712	0.229	7.07	0.713	0.968
Rv0130	0.229	4.97	0.718	0.968
Rv3090	0.228	5.29	0.72	0.968
Rv2969c	0.227	8.33	0.715	0.968
Rv3169	0.227	6.31	0.716	0.968
Rv3796	0.225	6.73	0.718	0.968
Rv2324	0.225	4.92	0.723	0.968
Rv3038c	0.224	8.12	0.718	0.968
Rv3580c	0.224	8.25	0.718	0.968
Rv0603	0.224	1.86	0.779	0.979
Rv1314c	0.223	5.76	0.722	0.968
Rv1292	0.222	8.18	0.721	0.968
Rv3792	0.222	6.94	0.722	0.968
Rv1229c	0.221	8.76	0.721	0.968
Rv3889c	0.221	7.21	0.722	0.968
Rv1377c	0.221	6.06	0.724	0.969
Rv1223	0.22	9.42	0.722	0.968
Rv3142c	0.22	7.02	0.723	0.969
Rv1492	0.22	6.54	0.724	0.969
Rv3795	0.218	9.58	0.725	0.969
Rv0188	0.218	7.23	0.727	0.97
Rv2540c	0.217	8.67	0.727	0.97
Rv2950c	0.216	11.1	0.728	0.97
Rv0072	0.216	7.35	0.729	0.97
Rv0953c	0.216	4.34	0.734	0.97
Rv0387c	0.216	4.66	0.734	0.97
Rv2983	0.216	4.64	0.736	0.97
Rv1625c	0.215	7.1	0.731	0.97
Rv2964	0.215	4.84	0.735	0.97
Rv1479	0.214	9.29	0.73	0.97
Rv3543c	0.214	5.1	0.733	0.97
Rv0051	0.213	7.17	0.733	0.97
Rv1601	0.213	6.59	0.733	0.97
Rv1159A	0.213	5.9	0.737	0.97
Rv1721c	0.213	3.2	0.756	0.977
ncRv10932Ac	0.213	0.855	0.879	0.984
Rv2734	0.212	6.4	0.735	0.97
Rv2622	0.212	4.34	0.74	0.971
Rv3633	0.211	8.43	0.734	0.97
Rv3547	0.211	6.46	0.736	0.97
Rv1724c	0.211	4.57	0.738	0.971
Rv1566c	0.21	7.75	0.736	0.97
Rv3331	0.21	7	0.737	0.97
Rv0758	0.209	8.07	0.737	0.97
Rv1878	0.207	6.15	0.741	0.972
Rv2139	0.206	8.46	0.74	0.971
Rv1822	0.205	6.77	0.743	0.973
Rv3451	0.205	6.33	0.743	0.973
Rv1141c	0.204	6.69	0.743	0.973
Rv1030	0.204	5.92	0.746	0.975
Rv0255c	0.203	6.76	0.745	0.974
Rv0581	0.203	4.14	0.756	0.977
Rv1608c	0.202	7.25	0.746	0.975
Rv2416c	0.202	6.6	0.747	0.975
Rv3556c	0.2	6.89	0.749	0.975
Rv2573	0.2	4.48	0.752	0.976
Rv1945	0.2	4.13	0.76	0.978
Rv0189c	0.199	8.72	0.748	0.975
Rv0171	0.199	8.5	0.748	0.975
Rv3746c	0.199	2.71	0.784	0.979
Rv0502	0.198	9.22	0.749	0.975
Rv0981	0.198	5.89	0.752	0.976
Rv3082c	0.198	4.49	0.759	0.978
Rv1176c	0.197	6.1	0.753	0.977
Rv0523c	0.196	4.54	0.762	0.978
Rv0214	0.195	6.31	0.756	0.977
Rv2113	0.194	6.53	0.756	0.977
Rv1953	0.194	3.44	0.78	0.979
Rv1162	0.193	8.61	0.756	0.977
Rv2870c	0.192	6.8	0.759	0.978
Rv1519	0.192	3.59	0.771	0.979
Rv0769	0.191	5.28	0.763	0.978
Rv0009	0.19	10.3	0.759	0.978
Rv3027c	0.19	7.72	0.76	0.978
Rv2050	0.189	7.33	0.761	0.978
Rv3438	0.189	7.25	0.762	0.978
Rv2305	0.189	6.05	0.763	0.978
Rv1295	0.188	8.6	0.762	0.978
Rv1746	0.188	7.41	0.763	0.978
Rv0872c	0.187	7.35	0.763	0.978
Rv3915	0.187	9.19	0.764	0.978
Rv2112c	0.187	8.37	0.764	0.978
Rv0105c	0.187	0.98	0.833	0.979
Rv3710	0.185	9.44	0.766	0.979
Rv3857c	0.185	5.34	0.767	0.979
Rv1835c	0.184	7.48	0.768	0.979
Rv0438c	0.184	7.08	0.768	0.979
Rv3504	0.184	4.67	0.777	0.979
Rv1553	0.184	1.36	0.823	0.979
Rv1402	0.183	6.33	0.771	0.979
B55	0.183	3.62	0.786	0.979
Rv3579c	0.182	7.74	0.769	0.979
Rv0935	0.182	8.38	0.77	0.979
Rv0527	0.182	7.15	0.77	0.979
Rv1681	0.182	5.22	0.776	0.979
Rv0946c	0.181	6.99	0.772	0.979
Rv3868	0.18	10	0.771	0.979
Rv0206c	0.178	10.6	0.774	0.979
Rv2407	0.178	4.2	0.784	0.979
Rv1896c	0.177	6.62	0.777	0.979
Rv0895	0.177	4.83	0.779	0.979
Rv0847	0.176	5.78	0.782	0.979
Rv2967c	0.175	8.54	0.778	0.979
Rv3442c	0.174	9.32	0.778	0.979
Rv2769c	0.174	4.64	0.787	0.979
Rv1298	0.173	9.51	0.78	0.979
Rv1277	0.173	6.45	0.782	0.979
Rv2001	0.173	5.93	0.782	0.979
Rv1679	0.173	5.83	0.783	0.979
Rv2643	0.173	5.43	0.783	0.979
Rv0798c	0.172	7.07	0.783	0.979
Rv1794	0.171	9.83	0.782	0.979
Rv0083	0.171	4.44	0.789	0.979
Rv1481	0.17	8.44	0.785	0.979
Rv1810	0.17	7.87	0.785	0.979
Rv0754	0.17	5.13	0.789	0.979
Rv2401A	0.17	4.4	0.794	0.979
Rv0652	0.169	9.12	0.785	0.979
Rv3640c	0.169	2.77	0.809	0.979
Rv2018	0.168	5.64	0.79	0.979
Rv3527	0.168	4.86	0.792	0.979
Rv0007	0.167	8.4	0.788	0.979
Rv3607c	0.166	5.04	0.794	0.979
Rv3637	0.166	2.15	0.816	0.979
Rv1817	0.164	6.45	0.794	0.979
Rv2423	0.164	4.97	0.795	0.979
Rv3720	0.163	7.84	0.793	0.979
Rv0158	0.163	7.7	0.794	0.979
Rv3713	0.163	6.7	0.795	0.979
Rv3568c	0.162	6.02	0.796	0.979
Rv1170	0.161	6.84	0.796	0.979
Rv1459c	0.161	8.06	0.796	0.979
Rv1795	0.16	9.5	0.796	0.979
Rv0119	0.16	6.31	0.799	0.979
Rv2502c	0.158	6.5	0.801	0.979
Rv3122	0.158	5.21	0.803	0.979
Rv1465	0.157	6.19	0.802	0.979
Rv1997	0.156	4.63	0.809	0.979
Rv3657c	0.156	2.94	0.83	0.979
Rv2339	0.155	7.89	0.803	0.979
Rv0207c	0.155	8.08	0.803	0.979
Rv0564c	0.154	6.41	0.806	0.979
Rv3068c	0.154	6.49	0.806	0.979
Rv2527	0.154	5.83	0.807	0.979
Rv1075c	0.154	4.95	0.808	0.979
Rv3075c	0.153	8.3	0.805	0.979
Rv0996	0.153	7.35	0.806	0.979
Rv0650	0.153	4.16	0.811	0.979
Rv2196	0.152	10.5	0.807	0.979
Rv1026	0.152	6.15	0.808	0.979
Rv0903c	0.151	7.36	0.809	0.979
Rv2121c	0.151	6.15	0.81	0.979
Rv0041	0.15	8.95	0.808	0.979
Rv3900c	0.15	6.91	0.809	0.979
Rv2692	0.15	7.1	0.81	0.979
Rv1086	0.15	6.58	0.811	0.979
Rv2040c	0.15	4.46	0.819	0.979
Rv1161	0.149	10	0.81	0.979
Rv0413	0.149	6.75	0.812	0.979
Rv2360c	0.148	5.6	0.815	0.979
Rv0940c	0.146	6.03	0.817	0.979
Rv3840	0.146	3.46	0.836	0.979
Rv0986	0.145	6.02	0.818	0.979
Rv0373c	0.144	4.99	0.824	0.979
Rv3799c	0.143	10.7	0.818	0.979
Rv1446c	0.143	7.17	0.818	0.979
Rv3732	0.143	6.37	0.819	0.979
Rv2877c	0.143	6.85	0.819	0.979
Rv3687c	0.143	6.35	0.82	0.979
Rv0768	0.143	5.76	0.82	0.979
Rv0813c	0.142	8.63	0.819	0.979
Rv1783	0.142	10.8	0.819	0.979
Rv1866	0.142	6.88	0.82	0.979
Rv0473	0.142	6.65	0.82	0.979
Rv3528c	0.142	6.83	0.821	0.979
Rv1008	0.142	5.87	0.821	0.979
Rv2824c	0.142	4.75	0.829	0.979
Rv0625c	0.141	6.58	0.822	0.979
Rv0030	0.141	5.06	0.825	0.979
Rv1936	0.141	4.18	0.826	0.979
Rv1438	0.14	8.42	0.821	0.979
Rv1050	0.14	3.78	0.833	0.979
Rv1962c	0.139	5.87	0.827	0.979
Rv1447c	0.138	8.79	0.824	0.979
Rv0811c	0.138	7.07	0.825	0.979
Rv3728	0.137	6.57	0.827	0.979
Rv1293	0.136	8.51	0.826	0.979
Rv3509c	0.136	8.14	0.827	0.979
Rv2925c	0.135	7.68	0.828	0.979
Rv1106c	0.135	7.44	0.828	0.979
Rv3320c	0.134	6.6	0.83	0.979
Rv2362c	0.134	6.11	0.831	0.979
Rv1215c	0.133	7.84	0.83	0.979
Rv0645c	0.133	7.12	0.831	0.979
Rv2614c	0.132	8.53	0.831	0.979
Rv3218	0.132	7.06	0.832	0.979
Rv0110	0.132	5.51	0.834	0.979
Rv2601A	0.132	5.04	0.838	0.979
Rv0602c	0.132	2.89	0.856	0.981
Rv2173	0.131	7.11	0.833	0.979
Rv0493c	0.131	4.97	0.837	0.979
Rv1861	0.131	4.68	0.839	0.979
mpr11	0.13	4.29	0.839	0.979
Rv3719	0.129	7.74	0.836	0.979
Rv3738c	0.129	7.63	0.836	0.979
Rv0707	0.127	10.4	0.838	0.979
Rv3721c	0.127	8.34	0.838	0.979
Rv2189c	0.127	7.48	0.839	0.979
Rv0778	0.127	7.09	0.839	0.979
Rv0359	0.127	5.94	0.841	0.979
Rv2359	0.125	5.81	0.844	0.98
Rv0487	0.125	5.69	0.845	0.98
Rv2048c	0.124	10.6	0.841	0.979
Rv0015c	0.124	8.48	0.842	0.98
Rv1126c	0.124	5.93	0.844	0.98
Rv0832	0.124	5.42	0.846	0.98
Rv3109	0.124	2.91	0.873	0.983
Rv1390	0.123	9.4	0.843	0.98
Rv1647	0.123	6.94	0.844	0.98
proY	0.123	4.82	0.849	0.98
Rv2553c	0.122	8.16	0.845	0.98
Rv2103c	0.122	6.07	0.846	0.98
Rv1064c	0.122	4.03	0.86	0.981
Rv3356c	0.121	7	0.846	0.98
Rv1524	0.121	6.19	0.848	0.98
Rv1177	0.12	8.34	0.847	0.98
Rv0174	0.12	9.22	0.847	0.98
Rv2237A	0.12	6.54	0.848	0.98
Rv2823c	0.119	6.17	0.85	0.98
Rv0331	0.118	5.15	0.853	0.981
Rv2097c	0.117	8.65	0.851	0.98
Rv1565c	0.117	8.69	0.851	0.98
Rv2099c	0.117	2.29	0.88	0.984
Rv2603c	0.114	9.12	0.854	0.981
Rv2904c	0.114	9.91	0.854	0.981
Rv1397c	0.114	9.25	0.854	0.981
Rv2500c	0.114	6.58	0.855	0.981
Rv2546	0.114	1.85	0.872	0.983
Rv3049c	0.112	8.42	0.857	0.981
Rv2199c	0.112	8.61	0.857	0.981
Rv1697	0.111	8.5	0.858	0.981
Rv0217c	0.111	5.82	0.862	0.981
Rv0342	0.11	7.69	0.859	0.981
Rv0717	0.11	8.82	0.859	0.981
Rv2166c	0.11	7.25	0.86	0.981
Rv2442c	0.109	8.32	0.861	0.981
Rv1092c	0.109	5.94	0.863	0.981
Rv2083	0.108	7.18	0.862	0.981
Rv0507	0.108	7.48	0.863	0.981
Rv2963	0.106	5.88	0.865	0.981
Rv1964	0.106	3.59	0.87	0.982
Rv2914c	0.105	6.35	0.867	0.981
Rv2802c	0.105	6.54	0.867	0.981
Rv2748c	0.104	9.06	0.867	0.981
Rv3025c	0.104	8	0.867	0.981
Rv1514c	0.104	6.41	0.869	0.981
Rv1068c	0.104	4.27	0.88	0.984
Rv1547	0.103	9.64	0.868	0.981
Rv2931	0.103	11.6	0.868	0.981
Rv3557c	0.1	6.06	0.874	0.983
Rv1534	0.0996	6.67	0.874	0.983
Rv3718c	0.0994	7.12	0.874	0.983
Rv1464	0.099	8.02	0.874	0.983
Rv0234c	0.099	7.58	0.874	0.983
Rv0736	0.0978	4.8	0.882	0.984
Rv3621c	0.0965	4.35	0.88	0.984
Rv0960	0.0962	5.3	0.879	0.984
Rv1720c	0.0946	4.4	0.885	0.984
Rv2638	0.0945	5.57	0.881	0.984
Rv3779	0.094	7.17	0.88	0.984
Rv0945	0.0927	6.57	0.883	0.984
Rv0123	0.0925	4.52	0.889	0.984
Rv2583c	0.0923	9.14	0.882	0.984
Rv1168c	0.0922	7.23	0.883	0.984
Rv0576	0.0919	6.81	0.883	0.984
Rv3838c	0.0908	6.99	0.885	0.984
Rv1533	0.0907	7.6	0.884	0.984
Rv0321	0.0893	5.89	0.886	0.984
Rv0322	0.0893	5.41	0.888	0.984
Rv0714	0.0892	9.52	0.886	0.984
Rv3605c	0.0888	5.91	0.888	0.984
Rv1015c	0.0886	8.36	0.887	0.984
Rv0464c	0.0864	7.86	0.89	0.985
Rv0099	0.0857	5.57	0.892	0.986
Rv1365c	0.0853	4.45	0.9	0.986
Rv2787	0.085	6.44	0.893	0.986
Rv0247c	0.0841	8.89	0.892	0.986
Rv0701	0.0839	11.1	0.892	0.986
Rv1284	0.0828	5.34	0.897	0.986
Rv2089c	0.0828	4.8	0.899	0.986
Rv0408	0.0826	7.03	0.895	0.986
Rv2137c	0.0824	7.56	0.895	0.986
Rv1874	0.0806	5.66	0.898	0.986
Rv1285	0.0806	5.68	0.899	0.986
Rv0248c	0.0804	9.98	0.897	0.986
Rv0092	0.0797	8.19	0.898	0.986
Rv1913	0.0792	5.75	0.902	0.986
Rv0597c	0.0786	7.85	0.9	0.986
Rv1808	0.078	5.7	0.901	0.986
Rv2213	0.0779	9.18	0.9	0.986
Rv2556c	0.0778	7.72	0.901	0.986
Rv3078	0.0777	5.02	0.906	0.986
Rv0567	0.0771	8.26	0.901	0.986
Rv2965c	0.0767	5.99	0.904	0.986
Rv1001	0.0764	7.19	0.903	0.986
Rv1062	0.0763	5.25	0.907	0.986
Rv3404c	0.0758	7.35	0.903	0.986
Rv1706c	0.0757	5.29	0.906	0.986
Rv0500	0.0755	7.44	0.904	0.986
Rv0623	0.0751	4.67	0.909	0.986
Rv2770c	0.0749	6.89	0.905	0.986
Rv2482c	0.0746	7.77	0.905	0.986
Rv2675c	0.0742	6.82	0.906	0.986
Rv0969	0.0741	7.76	0.905	0.986
Rv2927c	0.0738	7.91	0.906	0.986
Rv0315	0.0737	10.3	0.905	0.986
Rv2484c	0.0736	7.32	0.906	0.986
Rv3630	0.0733	6.9	0.907	0.986
Rv1230c	0.0731	7.07	0.907	0.986
Rv2906c	0.0728	6.37	0.908	0.986
Rv0064A	0.0723	3.41	0.921	0.99
Rv1419	0.0722	6.84	0.908	0.986
Rv2038c	0.0719	3.69	0.925	0.99
Rv3704c	0.0712	7.04	0.91	0.986
Rv1433	0.0711	6	0.911	0.986
Rv3035	0.071	7.51	0.91	0.986
Rv3559c	0.0708	4.91	0.915	0.988
Rv3684	0.0705	7.85	0.91	0.986
Rv2449c	0.0705	7.58	0.91	0.986
Rv0584	0.0704	6.06	0.912	0.986
Rv2271	0.0701	7.44	0.911	0.986
Rv0220	0.0694	9.21	0.911	0.986
Rv0696	0.0676	6.11	0.915	0.988
Rv1483	0.0672	8.9	0.914	0.988
Rv2118c	0.066	6.76	0.916	0.988
Rv0410c	0.0655	8.42	0.916	0.988
Rv2680	0.0653	6.42	0.918	0.988
Rv0655	0.0634	9.17	0.919	0.988
Rv3898c	0.0633	6.06	0.921	0.99
Rv2627c	0.0623	3.04	0.927	0.991
Rv2364c	0.0621	6.93	0.921	0.99
Rv1769	0.0616	7.58	0.921	0.99
Rv3105c	0.0614	7.92	0.922	0.99
Rv1871c	0.0608	10.4	0.922	0.99
Rv2061c	0.0596	7.55	0.924	0.99
Rv1117	0.0583	7.24	0.926	0.99
Rv3032	0.058	7.65	0.926	0.99
Rv0363c	0.0565	8.57	0.928	0.991
Rv1659	0.0561	7.03	0.929	0.991
Rv2847c	0.0557	6.73	0.93	0.991
Rv1100	0.0554	6.57	0.93	0.991
Rv0831c	0.0548	9.29	0.93	0.991
Rv0298	0.0539	7.24	0.932	0.991
Rv2555c	0.0533	10.4	0.932	0.991
Rv3676	0.0531	8.52	0.932	0.991
Rv1214c	0.0531	5.29	0.934	0.991
Rv0337c	0.0522	9.16	0.933	0.991
Rv3402c	0.0521	5.9	0.934	0.991
Rv1797	0.0515	9.14	0.934	0.991
Rv3909	0.0515	8.44	0.934	0.991
Rv0264c	0.0515	5.28	0.937	0.991
asnT	0.0514	2.84	0.95	0.993
Rv1660	0.0513	6.54	0.936	0.991
Rv0027	0.0496	4.33	0.939	0.992
Rv0384c	0.0491	8.25	0.937	0.991
Rv2178c	0.0489	9.52	0.937	0.991
Rv2766c	0.0462	6.07	0.943	0.993
Rv3159c	0.0456	7.18	0.942	0.993
Rv0545c	0.0447	10.6	0.943	0.993
Rv0086	0.044	5.51	0.946	0.993
Rv0308	0.0439	8.11	0.944	0.993
Rv3853	0.0439	7	0.945	0.993
Rv2094c	0.0435	7.34	0.945	0.993
Rv2145c	0.0433	9.46	0.944	0.993
Rv3022A	0.0431	1.15	1	1
Rv0533c	0.0429	7.69	0.945	0.993
Rv0125	0.0414	9.38	0.947	0.993
Rv3774	0.0411	8.25	0.948	0.993
Rv2981c	0.0409	7.9	0.948	0.993
Rv2538c	0.0408	7.44	0.948	0.993
ncRv3418Ac	0.0406	9.38	0.948	0.993
Rv1716	0.0406	4.21	0.96	0.995
Rv0891c	0.0398	6.78	0.95	0.993
Rv1123c	0.0397	6.65	0.95	0.993
Rv0534c	0.0391	6.51	0.951	0.993
Rv2157c	0.0377	7.82	0.952	0.994
Rv3582c	0.0373	8.99	0.952	0.994
Rv1339	0.0358	7.87	0.954	0.995
Rv0982	0.034	7.58	0.957	0.995
Rv0870c	0.0338	6.26	0.958	0.995
Rv3885c	0.0332	7.77	0.958	0.995
Rv2532c	0.0326	6.21	0.96	0.995
Rv3910	0.0318	9.44	0.959	0.995
Rv3340	0.0318	7.93	0.96	0.995
Rv0995	0.0315	5.47	0.961	0.995
Rv0777	0.0313	7.64	0.96	0.995
Rv2066	0.0309	7.63	0.961	0.995
Rv1903	0.0308	5.52	0.965	0.995
Rv0742	0.0299	5.07	0.963	0.995
Rv2301	0.0295	7.51	0.963	0.995
Rv2471	0.0289	7.38	0.964	0.995
Rv1723	0.0275	5.49	0.97	0.997
Rv0647c	0.0271	9.14	0.965	0.995
Rv2368c	0.027	7.63	0.966	0.995
Rv2304c	0.0265	3.38	0.977	0.997
Rv0740	0.0258	6.16	0.969	0.996
Rv2222c	0.0253	9.41	0.968	0.996
Rv0716	0.0245	9.42	0.969	0.996
Rv0435c	0.0236	8.52	0.97	0.997
Rv0771	0.0235	3.56	0.979	0.997
Rv2463	0.0231	9.1	0.971	0.997
Rv2212	0.023	7.36	0.971	0.997
Rv2515c	0.0226	3.84	0.983	0.999
Rv0630c	0.0217	6.09	0.974	0.997
Rv0227c	0.021	9.31	0.973	0.997
Rv2859c	0.0207	6.84	0.974	0.997
Rv2843	0.0205	6.46	0.975	0.997
Rv0382c	0.0204	6.88	0.975	0.997
Rv3502c	0.02	5.86	0.975	0.997
Rv1058	0.0199	5.83	0.976	0.997
Rv2946c	0.0196	10.8	0.975	0.997
Rv2616	0.0195	5.65	0.976	0.997
Rv1175c	0.0188	8.94	0.976	0.997
Rv0281	0.0188	8	0.976	0.997
Rv3386	0.0184	4.04	0.985	0.999
Rv1654	0.0181	6.32	0.978	0.997
Rv1531	0.0178	5.41	0.98	0.997
Rv1073	0.0169	9.35	0.978	0.997
Rv2388c	0.0169	7.01	0.979	0.997
Rv1439c	0.0168	5.35	0.979	0.997
Rv0855	0.0168	6.27	0.98	0.997
Rv0959	0.0162	7.34	0.98	0.997
Rv2800	0.0162	7.34	0.98	0.997
Rv3089	0.0162	4.91	0.984	0.999
Rv2548A	0.016	7.19	0.98	0.997
Rv0139	0.0138	7.01	0.983	0.999
Rv3830c	0.0135	3.89	0.992	1
Rv1747	0.0133	9.81	0.983	0.999
Rv2737c	0.0132	8.12	0.983	0.999
Rv1912c	0.0128	6.35	0.985	0.999
Rv0292	0.0127	8.46	0.984	0.999
Rv3071	0.0101	5.4	0.991	1
Rv3901c	0.00996	6.04	0.989	1
Rv0540	0.00963	5.12	0.993	1
Rv3816c	0.00952	7.56	0.988	1
Rv0572c	0.00901	4.84	0.991	1
Rv1233c	0.00871	8.31	0.989	1
Rv0868c	0.00829	5.43	0.991	1
Rv0997	0.00783	5.82	0.991	1
Rv2938	0.00657	8.46	0.992	1
Rv1343c	0.00655	4.79	0.996	1
Rv1804c	0.00645	2.47	1	1
Rv0486	0.00601	8.45	0.993	1
Rv2091c	0.00582	8.55	0.993	1
Rv3041c	0.00497	6.85	0.995	1
Rv3104c	0.0048	7.71	0.994	1
Rv2130c	0.00403	7.82	0.995	1
Rv1529	0.0025	6.54	0.998	1
Rv1022	0.00159	6.46	0.999	1
Rv2535c	0.000795	7.74	1	1
Rv0915c	0.000353	4.34	1	1
Rv1728c	0.000251	6.54	1	1
Rv1498A	1.47e-05	5.81	1	1
Rv0531	-5.92e-05	6.52	1	1
Rv3722c	-0.00015	9.46	1	1
Rv1457c	-0.000202	6.68	1	1
Rv3793	-0.000206	8.94	1	1
Rv0183	-0.000541	7.41	1	1
Rv1364c	-0.000628	7.13	1	1
Rv3051c	-0.00255	11.6	0.997	1
Rv1321	-0.00365	7.87	0.996	1
Rv1181	-0.00426	9.24	0.995	1
Rv1633	-0.0048	8.5	0.994	1
Rv1963c	-0.00589	5.61	0.995	1
Rv1675c	-0.00591	3.42	1	1
[truncated: 2,030 more rows]

## Sheet: UT205-7H9Rv7H9
Genes	logFC	logCPM	PValue	FDR
Rv2081c	5.07	5.12	2.46e-11	9.82e-08
Rv3324c	4.44	6.67	6.47e-10	8.85e-07
Rv2352c	4.06	6.69	8.57e-09	8.03e-06
Rv1318c	3.86	8.99	2.57e-08	1.46e-05
Rv3745c	3.76	4.07	1.7e-07	8.51e-05
Rv3323c	3.16	7.59	2.83e-06	0.000806
Rv3322c	3.03	6.51	6.44e-06	0.00161
Rv2468A	2.97	4.99	1.19e-05	0.00265
Rv2107	2.76	5.25	3.72e-05	0.00718
Rv2808	2.75	5.38	3.89e-05	0.00718
Rv0921	2.5	5.1	0.000163	0.0206
Rv2720	2.49	7.32	0.000148	0.0206
Rv3706c	2.48	5.87	0.000169	0.0206
Rv0241c	2.46	7.51	0.00017	0.0206
Rv2582	2.45	7.73	0.00018	0.0211
Rv2108	2.41	7.41	0.00023	0.0248
Rv3814c	2.37	6.48	0.000297	0.0287
Rv0242c	2.36	7.77	0.00029	0.0287
Rv0867c	2.34	10.4	0.000319	0.0296
Rv0755c	2.32	8.07	0.000362	0.0328
Rv3416	2.31	6.08	0.000408	0.0341
Rv0033	2.29	3.38	0.000735	0.0554
Rv1252c	2.24	5.79	0.000598	0.0459
Rv2428	2.23	8.89	0.000566	0.0446
Rv0824c	2.23	10.1	0.000569	0.0446
Rv3467	2.23	1.54	0.00256	0.108
MTS0858	2.19	2.96	0.00143	0.0842
Rv2987c	2.17	6.36	0.000823	0.0576
Rv2944	2.17	3.93	0.00111	0.0692
Rv3462c	2.16	10.9	0.000818	0.0576
Rv3018A	2.14	1.9	0.00276	0.113
Rv0148	2.13	8.26	0.000949	0.0621
Rv1360	2.11	7.13	0.0011	0.0692
Rv3904c	2.11	3.47	0.00162	0.0876
Rv1983	2.09	6.49	0.00127	0.0769
Rv1541c	2.06	3.55	0.00196	0.0965
Rv3020c	2.06	2.04	0.00397	0.144
Rv3628	2.04	7.55	0.0015	0.0851
Rv0026	2.04	7.78	0.0015	0.0851
Rv3140	2.04	9.22	0.00153	0.0851
Rv0593	2.04	2.7	0.00277	0.113
Rv0243	2.03	8.83	0.00157	0.0856
ncRv11174Ac	2.03	5.74	0.00173	0.0921
Rv1285	2.01	6.87	0.00183	0.0935
Rv2353c	2	8.15	0.00185	0.0935
Rv2429	2	8.37	0.00189	0.0942
Rv3346c	1.98	3.29	0.00321	0.123
Rv1791	1.97	9.17	0.00215	0.0988
Rv3648c	1.95	9.51	0.00232	0.103
Rv3019c	1.93	2.49	0.00518	0.161
Rv2336	1.92	5.74	0.0029	0.115
Rv3533c	1.92	6.03	0.00292	0.115
Rv3124	1.92	5.69	0.00293	0.115
Rv0451c	1.89	7.32	0.00326	0.124
Rv1738	1.89	1.82	0.00854	0.226
Rv0703	1.86	9.97	0.0036	0.133
Rv3122	1.85	6.23	0.00406	0.146
Rv2886c	1.84	4.5	0.00459	0.153
Rv3002c	1.83	8.65	0.00411	0.146
Rv3846	1.83	9.01	0.00419	0.147
Rv1286	1.82	8.31	0.00436	0.151
Rv3139	1.82	9.03	0.00438	0.151
Rv3642c	1.82	5.97	0.00452	0.152
Rv1169c	1.82	5.28	0.00475	0.156
Rv2749	1.8	5.18	0.00527	0.163
Rv0988	1.79	7.39	0.00514	0.161
Rv2267c	1.79	4.39	0.0058	0.173
Rv0035	1.77	5.98	0.00579	0.173
Rv0032	1.76	6.74	0.00607	0.179
Rv0340	1.73	5.54	0.00697	0.199
Rv0616A	1.72	5.79	0.00714	0.202
Rv0519c	1.71	7.1	0.0074	0.206
B11	1.71	5.68	0.00783	0.214
Rv3770B	1.67	4.64	0.00964	0.243
ncRv3418Ac	1.66	10.3	0.00914	0.236
Rv2947c	1.66	8.68	0.00918	0.236
Rv2724c	1.65	7.65	0.00947	0.241
Rv1198	1.63	11.1	0.0101	0.247
Rv0757	1.63	8.2	0.0105	0.253
Rv2544	1.63	3	0.0152	0.296
Rv0711	1.62	7.59	0.0106	0.255
Rv1195	1.62	10.4	0.0107	0.255
Rv1316c	1.62	4.84	0.0119	0.27
Rv3891c	1.61	7.81	0.0113	0.261
Rv1699	1.61	8.97	0.0113	0.261
Rv2350c	1.6	6.9	0.0121	0.271
Rv3727	1.6	5.54	0.0127	0.276
Rv2204c	1.59	9.71	0.0119	0.27
Rv2452c	1.59	6.98	0.0125	0.276
Rv3722c	1.58	10.4	0.0127	0.276
Rv2919c	1.58	6.29	0.0133	0.285
Rv1528c	1.57	1.11	0.0391	0.432
Rv3001c	1.56	9.84	0.0136	0.285
Rv0351	1.56	10.7	0.014	0.288
Rv0249c	1.55	8.84	0.0145	0.296
Rv1636	1.55	8.77	0.0145	0.296
Rv2735c	1.55	5.95	0.0152	0.296
Rv2441c	1.53	9.17	0.0156	0.3
Rv0967	1.53	6.04	0.0165	0.305
Rv2803	1.53	4.35	0.0183	0.32
Rv2442c	1.52	9.13	0.0161	0.304
Rv1919c	1.52	7.31	0.0163	0.304
Rv2737c	1.51	8.97	0.0172	0.315
Rv2503c	1.51	5.56	0.0177	0.317
Rv3549c	1.51	5.24	0.0178	0.317
Rv3874	1.5	11.9	0.0176	0.317
Rv0583c	1.5	6.7	0.0183	0.32
Rv0027	1.5	5.14	0.0194	0.322
Rv2348c	1.49	8.39	0.0186	0.32
Rv1662	1.49	5.86	0.019	0.321
Rv0944	1.49	4.72	0.0197	0.324
Rv2513	1.48	6.16	0.0195	0.324
Rv0304c	1.47	7.49	0.0201	0.328
Rv1632c	1.47	6.12	0.0204	0.332
Rv0344c	1.47	5.22	0.0214	0.336
Rv3768	1.47	4.45	0.0226	0.344
Rv1042c	1.47	3.93	0.0233	0.347
Rv0097	1.46	5.34	0.0225	0.344
Rv2271	1.45	8.22	0.0215	0.337
Rv3881c	1.45	9.41	0.0218	0.339
Rv2640c	1.45	5.45	0.0231	0.347
Rv3503c	1.45	4.75	0.0234	0.347
Rv2116	1.45	5.1	0.0234	0.347
Rv0098	1.45	3.9	0.0253	0.361
Rv3061c	1.44	7.11	0.0233	0.347
Rv2148c	1.43	6.41	0.0243	0.352
Rv3750c	1.43	5.33	0.0251	0.36
Rv3590c	1.42	5.98	0.0256	0.361
Rv3439c	1.41	6.89	0.0262	0.365
Rv3321c	1.41	5.83	0.0263	0.365
Rv1861	1.41	5.39	0.0273	0.365
Rv1630	1.4	11.7	0.0263	0.365
Rv0634A	1.4	6.96	0.0269	0.365
Rv0042c	1.4	6.15	0.0269	0.365
Rv3876	1.4	9.17	0.0269	0.365
Rv3519	1.4	7.29	0.0271	0.365
Rv3387	1.4	3.98	0.0306	0.392
Rv0361	1.39	8.3	0.0277	0.368
MTS1082	1.39	6.61	0.0283	0.372
Rv3678A	1.38	7.12	0.0293	0.381
Rv2899c	1.38	6.05	0.0297	0.385
Rv3905c	1.38	3.37	0.036	0.424
Rv0951	1.37	9.91	0.0298	0.385
Rv3110	1.37	2.1	0.0485	0.478
Rv0070c	1.36	6.92	0.0313	0.396
Rv0928	1.36	7.71	0.0317	0.4
Rv3705A	1.36	5.14	0.0322	0.402
Rv1809	1.35	6.77	0.0322	0.402
Rv3877	1.35	8.81	0.0326	0.405
Rv2147c	1.35	8.6	0.0327	0.405
Rv1525	1.35	5.63	0.0332	0.406
Rv3813c	1.35	5.84	0.0339	0.408
Rv2779c	1.35	4.38	0.0357	0.422
Rv0022c	1.35	3.61	0.0398	0.432
Rv1094	1.34	11.1	0.033	0.405
Rv0761c	1.34	9.41	0.0333	0.406
Rv0149	1.34	7.85	0.0339	0.408
Rv3760	1.34	4.28	0.0372	0.424
Rv2312	1.34	3.94	0.0376	0.425
Rv0759c	1.33	7.85	0.0347	0.415
Rv3159c	1.33	7.88	0.0351	0.417
Rv1487	1.33	5.63	0.0356	0.422
Rv0008c	1.33	5.75	0.0364	0.424
Rv2370c	1.33	5.17	0.0371	0.424
Rv0274	1.33	4.9	0.0371	0.424
Rv2150c	1.32	9.38	0.0363	0.424
Rv3343c	1.32	7.93	0.0368	0.424
Rv3769	1.31	6.09	0.0386	0.429
Rv3863	1.3	8.59	0.0392	0.432
Rv3095	1.3	6.98	0.0392	0.432
Rv2050	1.3	7.94	0.0396	0.432
Rv1174c	1.3	8.98	0.0396	0.432
Rv1344	1.3	4.67	0.0419	0.443
Rv2132	1.29	6.64	0.0411	0.443
Rv1043c	1.29	6.6	0.0413	0.443
Rv0003	1.26	8.62	0.0447	0.461
Rv1701	1.26	7.25	0.0454	0.464
Rv0088	1.26	6.35	0.0455	0.464
Rv1641	1.26	11	0.0456	0.464
Rv3688c	1.26	7.21	0.046	0.465
Rv1509	1.26	5.69	0.0462	0.466
Rv2875	1.26	4.48	0.0497	0.481
Rv3453	1.26	4.41	0.0505	0.481
Rv0378	1.26	1.59	0.0719	0.565
Rv3389c	1.25	8.39	0.0467	0.47
Rv3371	1.25	6.42	0.0486	0.478
Rv2659c	1.25	5.14	0.0495	0.481
Rv1948c	1.25	2.48	0.0666	0.548
Rv0860	1.23	11.3	0.0498	0.481
Rv3027c	1.23	8.28	0.0507	0.481
Rv1540	1.23	6.75	0.051	0.481
Rv1046c	1.23	8.09	0.0511	0.481
Rv0078B	1.23	6.22	0.0518	0.483
Rv1780	1.22	6.67	0.0527	0.489
Rv0986	1.22	6.6	0.0531	0.492
Rv3440c	1.22	5.78	0.0536	0.494
Rv1033c	1.22	4.03	0.0581	0.512
Rv2450c	1.21	9.52	0.0538	0.494
Rv3841	1.21	8.14	0.0539	0.494
Rv0952	1.21	9.52	0.0545	0.498
Rv0029	1.21	6.35	0.0555	0.503
Rv2351c	1.21	5.84	0.0559	0.503
Rv3572	1.21	5.06	0.0574	0.511
Rv0660c	1.2	7.29	0.0557	0.503
Rv2082	1.2	8.16	0.057	0.51
Rv3048c	1.2	8.39	0.0571	0.51
Rv2349c	1.2	6.09	0.0578	0.511
Rv2080	1.19	7.24	0.059	0.516
Rv2302	1.19	7.12	0.0592	0.516
Rv2882c	1.18	8.91	0.0611	0.526
Rv0883c	1.18	7.59	0.0612	0.526
Rv2745c	1.18	7.73	0.0614	0.527
Rv1517	1.18	3.21	0.0724	0.565
Rv1027c	1.18	0.706	0.13	0.7
Rv1270c	1.17	6.82	0.0635	0.541
Rv2504c	1.17	5.66	0.0641	0.544
Rv0854	1.17	5.61	0.0646	0.545
Rv3022A	1.17	1.69	0.102	0.643
Rv3484	1.16	9.2	0.0653	0.547
Rv0405	1.16	8.36	0.0655	0.547
Rv1057	1.16	6.83	0.0661	0.548
Rv0005	1.15	10.8	0.0664	0.548
Rv1661	1.15	6.84	0.0666	0.548
Rv0760c	1.15	7.53	0.0666	0.548
Rv0074	1.15	6.31	0.0677	0.553
Rv2338c	1.15	5.7	0.0687	0.557
Rv1148c	1.15	5.75	0.0691	0.558
Rv3828c	1.15	5.02	0.0704	0.561
Rv1475c	1.14	10.1	0.0683	0.557
Rv0230c	1.14	6.61	0.0692	0.558
Rv2497c	1.14	7.82	0.0703	0.561
Rv1272c	1.14	6.03	0.0713	0.564
Rv1741	1.14	3.52	0.077	0.58
Rv0492A	1.14	3.15	0.0825	0.589
Rv2357c	1.13	8.48	0.0705	0.561
Rv2398c	1.13	6.81	0.0715	0.564
Rv0450c	1.13	9.66	0.0719	0.565
Rv0342	1.13	8.22	0.072	0.565
Rv1205	1.13	6.73	0.0722	0.565
Rv0909	1.13	7.13	0.0731	0.568
Rv1548c	1.13	6.27	0.0735	0.568
Rv0835	1.13	5.08	0.0758	0.574
Rv2550c	1.13	4.45	0.0771	0.58
Rv3303c	1.12	9.28	0.0728	0.567
Rv2580c	1.12	7.71	0.0737	0.568
Rv2707	1.12	8.94	0.0743	0.569
Rv1527c	1.12	8.61	0.0744	0.569
Rv3789	1.12	5.66	0.0753	0.572
Rv0718	1.11	10.4	0.0759	0.574
Rv0244c	1.11	10.7	0.0769	0.58
Rv3458c	1.11	9.99	0.0778	0.58
Rv0913c	1.11	7.22	0.0779	0.58
Rv1803c	1.11	5.46	0.0785	0.583
Rv3088	1.11	4.4	0.0818	0.589
Rv2031c	1.11	2.96	0.0959	0.627
Rv0231	1.1	7.63	0.0789	0.583
Rv1206	1.1	7.07	0.0797	0.583
Rv0043c	1.1	6.6	0.0802	0.585
Rv3646c	1.1	10.4	0.0803	0.585
Rv0276	1.1	7.87	0.0807	0.586
Rv0825c	1.1	5.12	0.0815	0.589
Rv2023A	1.1	4.81	0.0848	0.594
Rv3914	1.09	7.15	0.0822	0.589
Rv2890c	1.09	10.3	0.0824	0.589
Rv3900c	1.09	7.39	0.0837	0.594
Rv0120c	1.09	6.38	0.0848	0.594
Rv3017c	1.09	4.02	0.0903	0.612
Rv3525c	1.09	3.59	0.0939	0.619
Rv1674c	1.09	2.9	0.101	0.641
Rv1794	1.08	10.3	0.0834	0.594
Rv2986c	1.08	9.64	0.0853	0.594
Rv0367c	1.08	6.24	0.0855	0.594
Rv2187	1.08	7.9	0.086	0.596
Rv0347	1.08	6.25	0.0861	0.596
Rv0247c	1.07	9.39	0.0865	0.597
Rv3922c	1.07	8.08	0.0869	0.597
Rv0268c	1.07	7.25	0.087	0.597
Rv2565	1.07	8	0.0876	0.599
Rv2500c	1.06	7.05	0.0915	0.616
Rv3012c	1.06	5.83	0.0917	0.616
ncRv12659	1.06	5.42	0.0946	0.622
Rv1508c	1.05	8.57	0.0926	0.616
Rv3763	1.05	8.03	0.0944	0.622
Rv0404	1.05	7.41	0.0953	0.626
Rv0272c	1.05	5.84	0.096	0.627
Rv3730c	1.05	4.94	0.097	0.631
Rv1356c	1.05	2.15	0.13	0.7
Rv1631	1.04	9.45	0.0958	0.627
Rv1954A	1.04	5.91	0.0974	0.631
Rv3108	1.04	0.954	0.182	0.761
Rv3847	1.03	8.08	0.0986	0.635
Rv0859	1.03	9.89	0.0994	0.637
Rv3329	1.03	7.83	0.0998	0.637
Rv0678	1.03	7.15	0.0998	0.637
Rv3614c	1.03	7.38	0.101	0.641
Rv0617	1.03	5.93	0.103	0.643
Rv0733	1.02	8.8	0.102	0.643
Rv0141c	1.02	6.97	0.103	0.643
Rv0024	1.02	7.63	0.103	0.643
Rv2185c	1.02	8.99	0.104	0.643
Rv1381	1.02	7.63	0.104	0.643
Rv3034c	1.02	7.35	0.104	0.643
Rv3920c	1.02	9.49	0.104	0.643
Rv3390	1.02	6.49	0.106	0.65
Rv2268c	1.02	3.89	0.113	0.663
Rv1038c	1.02	1.96	0.145	0.724
Rv0455c	1.01	8.27	0.105	0.647
Rv0006	1.01	10.7	0.106	0.649
Rv2838c	1.01	8.76	0.106	0.65
Rv3583c	1.01	10.4	0.107	0.656
Rv2633c	1.01	6.46	0.108	0.66
Rv2771c	1.01	5.24	0.11	0.663
Rv2945c	1	8.78	0.109	0.662
Rv0073	1	7.39	0.11	0.663
Rv0565c	1	6.81	0.111	0.663
Rv2560	1	6.11	0.111	0.663
Rv0487	1	6.13	0.112	0.663
Rv3742c	1	5.43	0.113	0.663
Rv3486	1	4.67	0.116	0.668
Rv0034	1	2.95	0.128	0.691
Rv3864	0.999	9.79	0.11	0.663
Rv2466c	0.998	6.26	0.112	0.663
Rv2520c	0.996	6.39	0.113	0.663
valT	0.995	5.76	0.114	0.665
Rv3711c	0.994	6.52	0.113	0.665
Rv2508c	0.994	5.84	0.114	0.665
Rv1384	0.993	8.77	0.113	0.663
mcr15	0.993	4.87	0.118	0.672
Rv1196	0.992	11.3	0.112	0.663
Rv1491c	0.99	7.7	0.114	0.665
Rv2276	0.99	7.75	0.114	0.665
Rv1072	0.988	10.9	0.114	0.665
Rv2521	0.982	6.64	0.118	0.672
Rv1453	0.979	4.54	0.124	0.686
Rv2518c	0.977	8.79	0.118	0.672
Rv3005c	0.977	8.04	0.118	0.672
Rv3526	0.975	6.91	0.12	0.675
Rv0452	0.974	6.97	0.12	0.675
Rv0060	0.964	8.18	0.123	0.686
Rv0704	0.963	11.3	0.123	0.686
Rv0256c	0.962	7.49	0.124	0.687
Rv3799c	0.959	11.1	0.125	0.687
Rv3919c	0.957	8.24	0.126	0.69
Rv0426c	0.957	7.67	0.126	0.691
Rv0069c	0.957	6.46	0.127	0.691
Rv1156	0.955	8.73	0.127	0.691
Rv3437	0.953	3.97	0.139	0.715
Rv2198c	0.952	9.13	0.127	0.691
Rv2346c	0.952	8.43	0.128	0.691
Rv0028	0.951	4.67	0.134	0.706
Rv3468c	0.951	4.26	0.138	0.711
Rv3334	0.948	5.46	0.132	0.702
Rv1702c	0.947	4.83	0.135	0.706
Rv2680	0.946	6.84	0.131	0.7
Rv2001	0.946	6.3	0.132	0.701
Rv0001	0.945	9.56	0.13	0.7
Rv1998c	0.945	5.5	0.134	0.706
Rv3921c	0.944	9.93	0.131	0.7
Rv0932c	0.943	9.96	0.131	0.7
Rv2007c	0.94	3.86	0.142	0.722
Rv0108c	0.939	7.74	0.134	0.705
Rv1483	0.935	9.32	0.135	0.706
Rv0111	0.935	8.47	0.135	0.706
Rv0223c	0.935	6.3	0.136	0.707
Rv0354c	0.933	2.96	0.158	0.741
Rv1642	0.931	8.74	0.136	0.707
Rv3636	0.931	5.25	0.14	0.717
F6	0.928	4.6	0.143	0.724
Rv2347c	0.925	8.3	0.139	0.714
Rv0702	0.924	10.8	0.139	0.714
Rv3705c	0.924	5.89	0.142	0.722
Rv1095	0.922	9.15	0.14	0.717
Rv2507	0.916	7.14	0.143	0.724
Rv3913	0.913	7.62	0.144	0.724
Rv1059	0.913	5.94	0.146	0.724
Rv3875	0.91	11.4	0.145	0.724
Rv1876	0.909	7.73	0.146	0.724
Rv3528c	0.909	7.2	0.146	0.724
Rv0341	0.908	9.21	0.146	0.724
Rv3623	0.908	6.96	0.147	0.726
Rv0030	0.908	5.42	0.149	0.728
Rv2988c	0.907	8.01	0.147	0.725
Rv1593c	0.904	7.23	0.148	0.727
Rv3664c	0.903	4.66	0.154	0.732
Rv3644c	0.902	6.77	0.15	0.728
Rv3917c	0.9	8.16	0.15	0.728
Rv0717	0.898	9.2	0.151	0.728
Rv1648	0.897	7.12	0.152	0.728
Rv0286	0.896	9.82	0.151	0.728
Rv0987	0.895	8	0.152	0.728
Rv0203	0.892	7.76	0.154	0.732
Rv2672	0.89	7.87	0.154	0.732
Rv1978	0.888	6.17	0.157	0.736
Rv1467c	0.887	7.24	0.156	0.735
Rv1505c	0.887	5.83	0.158	0.741
Rv0057	0.886	8.95	0.156	0.735
Rv0873	0.886	8.93	0.156	0.735
Rv1789	0.886	7.87	0.156	0.736
Rv0409	0.885	5.9	0.159	0.743
Rv1819c	0.882	7.29	0.159	0.742
Rv2457c	0.879	10.7	0.159	0.743
Rv3867	0.879	8.45	0.159	0.743
Rv2022c	0.879	5.38	0.163	0.746
Rv0009	0.878	10.6	0.159	0.743
Rv3457c	0.876	10.9	0.16	0.744
Rv1220c	0.876	6.15	0.163	0.746
Rv0238	0.874	8.2	0.161	0.745
Rv1158c	0.873	6.68	0.163	0.748
Rv3741c	0.873	5.05	0.167	0.755
Rv2799	0.871	5.96	0.165	0.752
Rv3058c	0.869	7.03	0.165	0.752
Rv0004	0.869	6.81	0.165	0.752
Rv1535	0.867	7.8	0.165	0.752
Rv1343c	0.867	5.19	0.17	0.756
Rv3872	0.866	8.76	0.165	0.752
Rv1390	0.864	9.75	0.166	0.754
Rv1152	0.864	5.71	0.169	0.756
Rv3786c	0.864	5.71	0.17	0.756
Rv2020c	0.862	6.11	0.169	0.756
Rv1058	0.862	6.22	0.17	0.756
Rv0985c	0.862	5.93	0.17	0.756
Rv3660c	0.86	5.21	0.173	0.756
Rv0353	0.858	7.89	0.17	0.756
Rv0107c	0.856	9.12	0.17	0.756
Rv2400c	0.856	7.95	0.171	0.756
Rv3570c	0.854	7.46	0.172	0.756
Rv3775	0.852	7.29	0.173	0.756
Rv1827	0.851	9.9	0.172	0.756
Rv1863c	0.85	8.35	0.173	0.756
Rv2410c	0.849	6.33	0.175	0.758
Rv2876	0.848	6.49	0.176	0.759
Rv3460c	0.846	10.2	0.175	0.758
Rv0755A	0.845	5.94	0.178	0.761
Rv0222	0.845	5.48	0.18	0.761
Rv0572c	0.844	5.22	0.181	0.761
Rv0677c	0.842	7.64	0.178	0.761
Rv0679c	0.841	5.9	0.18	0.761
Rv1298	0.839	9.82	0.179	0.761
Rv0856	0.839	6.5	0.18	0.761
Rv0769	0.839	5.57	0.183	0.761
Rv3597c	0.837	8.83	0.18	0.761
Rv0746	0.832	5.65	0.186	0.765
Rv0159c	0.832	4.74	0.188	0.766
Rv2861c	0.83	9.02	0.183	0.761
Rv3618	0.83	5.49	0.187	0.766
Rv0348	0.829	5.13	0.188	0.766
Rv2998A	0.828	0.991	0.266	0.839
Rv3018c	0.826	3.75	0.199	0.772
Rv0171	0.825	8.78	0.186	0.765
Rv0950c	0.825	8.47	0.186	0.765
Rv3098A	0.825	5.96	0.189	0.766
Rv0383c	0.822	8.37	0.188	0.766
Rv1850	0.822	6.94	0.189	0.766
Rv1498A	0.821	6.19	0.191	0.767
Rv3827c	0.82	6.36	0.19	0.767
Rv2063	0.819	3.39	0.207	0.784
Rv0935	0.818	8.67	0.19	0.766
Rv3641c	0.817	5.54	0.195	0.771
Rv1526c	0.817	5.06	0.196	0.772
Rv1120c	0.815	1.43	0.259	0.837
Rv2950c	0.813	11.3	0.192	0.769
Rv3029c	0.812	10.5	0.192	0.769
Rv1177	0.812	8.65	0.193	0.77
Rv1279	0.811	7.1	0.194	0.771
Rv1113	0.81	4.66	0.201	0.774
Rv0667	0.808	13.2	0.194	0.771
Rv0050	0.808	9.38	0.195	0.771
Rv0078	0.808	4.1	0.206	0.781
Rv2182c	0.807	8.33	0.196	0.772
Rv1107c	0.806	6.54	0.198	0.772
Rv2219A	0.806	4.67	0.203	0.777
Rv0250c	0.805	6.41	0.199	0.772
Rv3109	0.805	3.21	0.215	0.793
Rv1080c	0.804	9.63	0.197	0.772
Rv2399c	0.804	6.51	0.199	0.772
Rv0685	0.801	12.6	0.198	0.772
Rv3729	0.801	6.59	0.201	0.774
Rv0227c	0.8	9.67	0.199	0.772
Rv3009c	0.8	8.68	0.199	0.772
Rv0836c	0.798	2.83	0.228	0.813
Rv2120c	0.796	6.72	0.203	0.777
Rv0025	0.796	6.21	0.204	0.777
Rv3903c	0.796	5.7	0.205	0.78
Rv1347c	0.795	4.43	0.211	0.789
Rv0014c	0.794	8.68	0.203	0.777
Rv0469	0.793	9.47	0.203	0.777
Rv2510c	0.79	6.96	0.206	0.781
Rv0391	0.789	7.42	0.206	0.781
Rv0336	0.789	2.95	0.231	0.814
Rv1323	0.787	10	0.206	0.781
Rv1869c	0.787	7.42	0.208	0.784
Rv2789c	0.787	7.06	0.208	0.784
Rv1806	0.787	2.45	0.246	0.827
Rv1238	0.783	7.58	0.21	0.787
Rv2401	0.783	2.69	0.238	0.824
Rv3418c	0.782	10.9	0.21	0.787
Rv2599	0.782	3.86	0.226	0.809
serU	0.781	1.95	0.265	0.839
Rv3681c	0.78	7.03	0.212	0.791
Rv1601	0.78	6.84	0.212	0.791
Rv3111	0.779	1.56	0.283	0.859
Rv2206	0.778	7.25	0.213	0.791
Rv3574	0.778	5.41	0.216	0.794
Rv2534c	0.777	7.88	0.213	0.791
Rv3569c	0.777	6.08	0.214	0.793
Rv3796	0.775	6.96	0.215	0.793
Rv2904c	0.773	10.2	0.214	0.793
Rv0963c	0.773	4.03	0.226	0.809
Rv3924c	0.772	7.07	0.217	0.796
Rv1000c	0.769	5.89	0.22	0.801
Rv0974c	0.768	5.55	0.221	0.802
Rv1826	0.767	8.49	0.218	0.799
Rv1098c	0.766	8.39	0.219	0.8
Rv0190	0.766	7.55	0.22	0.8
Rv1292	0.765	8.41	0.22	0.8
Rv1903	0.764	5.84	0.223	0.808
Rv1284	0.764	5.64	0.223	0.808
Rv1405c	0.764	3.88	0.233	0.816
Rv3090	0.763	5.51	0.225	0.809
ncRv11414Ac	0.763	2.19	0.271	0.843
Rv2943	0.759	5.49	0.227	0.811
Rv2585c	0.758	8.85	0.224	0.809
Rv3520c	0.756	8.4	0.225	0.809
Rv1166	0.756	8.23	0.225	0.809
Rv3918c	0.754	7.4	0.227	0.811
Rv3177	0.753	1.4	0.294	0.867
Rv2237A	0.752	6.82	0.229	0.813
Rv0170	0.751	8.33	0.228	0.813
Rv2579	0.75	5.94	0.232	0.814
Rv3776	0.75	5.76	0.232	0.814
Rv3059	0.748	6.93	0.231	0.814
Rv3547	0.748	6.68	0.232	0.814
Rv3412	0.747	8.57	0.23	0.814
Rv0698	0.747	5.33	0.236	0.82
Rv2584c	0.746	8.53	0.231	0.814
Rv3548c	0.746	5.39	0.236	0.82
Rv2588c	0.745	8.05	0.232	0.814
Rv1385	0.745	6.25	0.234	0.817
Rv0714	0.744	9.81	0.232	0.814
Rv3550	0.744	4.84	0.239	0.825
Rv0580c	0.743	5.49	0.237	0.82
Rv3461c	0.741	9.1	0.234	0.817
metT	0.741	6.27	0.236	0.82
Rv1231c	0.741	6.37	0.237	0.82
Rv3812	0.738	6.35	0.238	0.824
Rv1920	0.738	5.57	0.24	0.825
Rv2790c	0.733	7.93	0.239	0.825
Rv2483c	0.733	7.52	0.24	0.825
Rv0481c	0.731	5.59	0.244	0.825
ncRv0412A	0.73	3.66	0.254	0.831
Rv0068	0.729	4.81	0.25	0.828
Rv0506	0.728	7.03	0.243	0.825
Rv1009	0.727	9.65	0.243	0.825
Rv0973c	0.727	6.52	0.245	0.825
Rv3119	0.726	6.96	0.245	0.825
Rv2587c	0.725	9.61	0.244	0.825
Rv3836	0.725	5.32	0.249	0.827
Rv2145c	0.724	9.76	0.245	0.825
Rv0129c	0.724	9.34	0.245	0.825
Rv2402	0.724	7.9	0.246	0.827
Rv3820c	0.723	7.28	0.246	0.827
Rv1363c	0.723	7.13	0.247	0.827
Rv1925	0.722	10.8	0.246	0.827
Rv0062	0.721	8.34	0.247	0.827
MTS1338	0.721	3.09	0.273	0.845
Rv3726	0.72	8.57	0.248	0.827
Rv0349	0.719	5.82	0.251	0.829
Rv0635	0.718	9.65	0.249	0.827
Rv1547	0.718	9.9	0.249	0.827
Rv2630	0.718	3.89	0.262	0.838
Rv2183c	0.716	7.05	0.251	0.829
Rv0676c	0.715	9.75	0.25	0.828
Rv3801c	0.713	11.5	0.252	0.829
Rv2203	0.711	7.17	0.254	0.832
Rv2180c	0.709	5.23	0.261	0.837
Rv0055	0.708	8.28	0.256	0.834
Rv1383	0.708	7.08	0.257	0.834
Rv0798c	0.707	7.29	0.257	0.835
Rv1957	0.706	7.12	0.258	0.836
Rv3251c	0.706	5.18	0.263	0.839
Rv0684	0.705	12.6	0.257	0.835
Rv2033c	0.705	5.95	0.26	0.837
Rv3687c	0.704	6.58	0.26	0.837
Rv0705	0.703	9.98	0.259	0.837
Rv2674	0.703	6.54	0.261	0.837
Rv1142c	0.702	6.19	0.262	0.838
Rv0566c	0.702	6.04	0.262	0.838
Rv0749A	0.701	5.43	0.265	0.839
Rv3357	0.701	3.88	0.274	0.846
Rv1521	0.699	9.3	0.261	0.838
Rv0978c	0.699	0.917	0.341	0.889
Rv3094c	0.697	6.99	0.264	0.839
Rv0470c	0.695	9.14	0.264	0.839
Rv1007c	0.695	7.69	0.265	0.839
Rv0180c	0.695	6.88	0.266	0.839
Rv1539	0.694	6.7	0.266	0.84
Rv0715	0.693	9.03	0.265	0.839
Rv3006	0.693	8.69	0.266	0.839
Rv0064A	0.692	3.67	0.286	0.859
Rv0979A	0.691	7.63	0.268	0.842
Rv3047c	0.691	6.4	0.269	0.843
Rv3923c	0.69	7.75	0.269	0.843
Rv2920c	0.69	5.33	0.273	0.845
Rv0151c	0.689	5.44	0.274	0.846
Rv3858c	0.687	8.77	0.27	0.843
Rv1197	0.686	9.43	0.27	0.843
Rv2091c	0.686	8.84	0.271	0.843
Rv2459	0.686	6.6	0.273	0.845
Rv3615c	0.685	6.25	0.273	0.845
Rv1221	0.684	9.24	0.272	0.844
Rv1044	0.682	4.31	0.283	0.859
Rv3107c	0.681	6.76	0.275	0.846
Rv1643	0.68	9.54	0.274	0.846
Rv0642c	0.679	10.2	0.275	0.846
ncRv11147Ac	0.679	4.5	0.285	0.859
Rv1465	0.677	6.39	0.279	0.852
Rv2334	0.676	8.91	0.278	0.85
Rv0350	0.675	12.1	0.277	0.85
Rv2502c	0.675	6.7	0.28	0.854
Rv2275	0.674	8.27	0.279	0.852
Rv1904	0.674	7.35	0.28	0.853
Rv2863	0.674	1.75	0.345	0.889
Rv3103c	0.672	6	0.283	0.859
Rv0431	0.671	7.98	0.281	0.857
Rv1833c	0.67	5.2	0.287	0.859
Rv0394c	0.666	6.22	0.287	0.859
Rv1732c	0.665	7.22	0.286	0.859
Rv0211	0.664	10.8	0.285	0.859
Rv0338c	0.663	10.5	0.286	0.859
Rv3803c	0.662	9.74	0.287	0.859
Rv1464	0.662	8.25	0.288	0.86
Rv3003c	0.66	10.3	0.289	0.862
Rv0598c	0.659	6.76	0.291	0.866
Rv2423	0.659	5.16	0.295	0.867
Rv2002	0.658	6.92	0.292	0.866
Rv0657c	0.658	4.55	0.301	0.869
Rv1807	0.657	3.4	0.312	0.88
ncRv10150Ac	0.656	3.54	0.315	0.881
Rv3053c	0.655	9.44	0.293	0.867
Rv1135c	0.655	5.53	0.297	0.867
Rv1790	0.655	4.61	0.301	0.87
Rv1479	0.654	9.46	0.293	0.867
Rv2297	0.654	6.42	0.295	0.867
Rv2517c	0.654	5.05	0.298	0.867
Rv2114	0.653	7.37	0.295	0.867
Rv2756c	0.653	6.58	0.296	0.867
Rv0878c	0.653	6.05	0.296	0.867
Rv3051c	0.652	11.9	0.294	0.867
Rv0789c	0.652	3.73	0.306	0.873
Rv3845	0.65	3.34	0.315	0.881
Rv0504c	0.649	7.37	0.298	0.867
Rv3441c	0.647	9.52	0.298	0.867
Rv2873	0.646	6.04	0.302	0.872
Rv1895	0.646	5.45	0.305	0.873
Rv0837c	0.646	3.14	0.324	0.881
Rv0287	0.644	8.77	0.301	0.869
Rv1096	0.644	8.04	0.301	0.869
Rv0143c	0.642	7.36	0.303	0.873
Rv3538	0.642	4.38	0.315	0.881
Rv2074	0.641	7.57	0.304	0.873
Rv3734c	0.641	6.69	0.305	0.873
Rv2532c	0.64	6.46	0.306	0.873
Rv3731	0.64	5.16	0.31	0.88
Rv1374c	0.64	2.6	0.332	0.884
Rv3422c	0.639	5.99	0.308	0.877
Rv0163	0.639	4.4	0.314	0.88
Rv2119	0.638	4.94	0.313	0.88
Rv1040c	0.636	3.01	0.328	0.881
Rv0790c	0.635	4.55	0.318	0.881
Rv1926c	0.634	6.61	0.31	0.88
Rv0056	0.632	9.29	0.31	0.88
Rv2149c	0.632	7.59	0.31	0.88
Rv0637	0.63	10.1	0.311	0.88
Rv1955	0.63	5.25	0.317	0.881
ncRv12765Ac	0.626	2.85	0.342	0.889
Rv1785c	0.625	5.57	0.32	0.881
Rv2703	0.623	10.5	0.316	0.881
Rv0503c	0.623	9.3	0.316	0.881
Rv2932	0.623	10.6	0.316	0.881
Rv2509	0.623	7.31	0.317	0.881
Rv3557c	0.623	6.26	0.319	0.881
Rv0023	0.621	6.68	0.32	0.881
Rv0473	0.62	6.83	0.321	0.881
Rv3895c	0.62	5.65	0.323	0.881
Rv2952	0.619	8.6	0.319	0.881
Rv0578c	0.618	7.9	0.321	0.881
Rv3826	0.618	7.77	0.321	0.881
Rv1155	0.618	6.82	0.322	0.881
Rv2999	0.618	6.18	0.323	0.881
Rv1380	0.618	6.17	0.323	0.881
Rv0176	0.616	8.52	0.322	0.881
Rv3888c	0.616	8.02	0.323	0.881
Rv1928c	0.616	4.57	0.329	0.881
Rv2760c	0.616	3.2	0.343	0.889
Rv1820	0.615	7.4	0.323	0.881
Rv0271c	0.615	7.68	0.324	0.881
Rv0937c	0.614	6.13	0.326	0.881
Rv1476	0.613	7.39	0.325	0.881
AS1890	0.613	2.36	0.368	0.892
Rv0868c	0.612	5.67	0.329	0.881
Rv3054c	0.612	2.86	0.354	0.889
Rv3682	0.611	10.3	0.325	0.881
Rv2380c	0.611	8.14	0.326	0.881
Rv1728c	0.611	6.79	0.328	0.881
Rv2626c	0.611	2.12	0.386	0.901
Rv2112c	0.61	8.52	0.327	0.881
Rv0787A	0.61	6.63	0.329	0.881
Rv0289	0.608	9.56	0.328	0.881
Rv3330	0.608	7.02	0.33	0.881
Rv3173c	0.608	6.82	0.33	0.882
Rv3459c	0.607	9.31	0.329	0.881
Rv3676	0.604	8.74	0.331	0.884
Rv0940c	0.603	6.2	0.335	0.885
ncRv3583A	0.603	2.84	0.366	0.892
Rv1860	0.602	7.28	0.334	0.885
Rv2113	0.602	6.67	0.335	0.885
G2	0.602	2.18	0.384	0.899
Rv0654	0.601	7.33	0.335	0.885
Rv0977	0.601	6.36	0.336	0.885
Rv2783c	0.6	11	0.334	0.885
Rv0248c	0.6	10.2	0.334	0.885
Rv1065	0.6	7.22	0.336	0.885
Rv3773c	0.6	4.49	0.346	0.889
Rv3710	0.599	9.59	0.335	0.885
Rv2949c	0.598	9.42	0.336	0.885
Rv2099c	0.598	2.46	0.372	0.892
Rv0177	0.597	8.86	0.337	0.887
Rv3062	0.596	6.51	0.34	0.889
Rv2468c	0.594	6.94	0.341	0.889
Rv1378c	0.593	6.42	0.342	0.889
Rv0213c	0.593	5.05	0.345	0.889
Rv3612c	0.593	4.85	0.347	0.889
Rv0616c	0.593	1.52	0.405	0.905
Rv1266c	0.592	6.86	0.343	0.889
Rv1264	0.59	8.27	0.343	0.889
Rv1673c	0.59	4.7	0.35	0.889
Rv1268c	0.59	4.1	0.355	0.889
Rv1645c	0.589	6.58	0.345	0.889
Rv0493c	0.589	5.14	0.348	0.889
Rv2387	0.588	7.41	0.345	0.889
Rv0140	0.586	6.08	0.35	0.889
Rv2567	0.585	7.55	0.348	0.889
ncrMT3949	0.585	5.62	0.351	0.889
Rv1980c	0.584	10.1	0.347	0.889
Rv3464	0.584	8.82	0.348	0.889
Rv1898	0.584	5.89	0.351	0.889
Rv0741	0.582	7.05	0.351	0.889
Rv0608	0.582	6.27	0.351	0.889
Rv0065	0.582	5.73	0.353	0.889
Rv2146c	0.581	7.26	0.351	0.889
Rv1500	0.581	7.03	0.351	0.889
Rv2634c	0.58	4.88	0.358	0.89
Rv3524	0.578	9.45	0.353	0.889
Rv3497c	0.578	6.94	0.354	0.889
Rv1635c	0.578	7.56	0.354	0.889
Rv0876c	0.578	7.38	0.354	0.889
Rv0181c	0.578	5.73	0.357	0.889
Rv3866	0.577	8.68	0.354	0.889
Rv2277c	0.577	6.78	0.355	0.889
Rv1236	0.577	5.86	0.356	0.889
Rv2966c	0.577	5.81	0.356	0.889
Rv2767c	0.577	3.43	0.38	0.898
Rv0831c	0.575	9.49	0.354	0.889
Rv1326c	0.575	7.9	0.356	0.889
Rv0680c	0.575	5.68	0.359	0.89
Rv2202c	0.574	9.05	0.356	0.889
Rv1346	0.574	7.43	0.357	0.889
Rv3624c	0.574	7.39	0.357	0.889
Rv3081	0.574	5.28	0.362	0.89
Rv0198c	0.573	9.74	0.357	0.889
Rv1792	0.572	8.55	0.357	0.889
Rv0321	0.572	6.07	0.361	0.89
Rv2561	0.572	5.95	0.361	0.89
Rv2048c	0.57	10.7	0.359	0.89
trpT	0.568	9.46	0.361	0.89
Rv2344c	0.568	6.69	0.363	0.89
Rv2226	0.567	8.53	0.362	0.89
Rv0497	0.567	7.52	0.363	0.89
Rv0668	0.566	12.6	0.362	0.89
Rv3135	0.566	8.98	0.362	0.89
Rv3496c	0.564	7.24	0.366	0.892
Rv0246	0.564	5.4	0.369	0.892
Rv0559c	0.563	8.29	0.366	0.892
Rv2536	0.562	8.49	0.366	0.892
Rv0270	0.561	8.59	0.367	0.892
Rv0994	0.561	7.04	0.368	0.892
Rv0021c	0.56	6.21	0.371	0.892
Rv1387	0.559	10.1	0.368	0.892
Rv0305c	0.558	6.25	0.372	0.892
Rv3784	0.558	6.09	0.372	0.892
Rv1010	0.557	8.05	0.37	0.892
Rv0355c	0.557	7.96	0.371	0.892
Rv1419	0.556	7.02	0.373	0.892
Rv2239c	0.555	8.64	0.372	0.892
Rv3667	0.555	7.72	0.372	0.892
Rv0870c	0.555	6.46	0.374	0.893
Rv0840c	0.555	4.5	0.382	0.899
Rv3650	0.555	2.93	0.406	0.905
Rv0723	0.554	9.81	0.372	0.892
Rv1700	0.554	6.72	0.374	0.894
Rv0456c	0.553	4.82	0.382	0.899
Rv3725	0.551	7.97	0.376	0.897
Rv1989c	0.551	5.26	0.38	0.899
Rv3516	0.551	5.01	0.381	0.899
Rv0782	0.55	8.42	0.376	0.897
Rv0532	0.55	5.67	0.381	0.899
Rv1297	0.549	11.9	0.376	0.897
Rv1117	0.548	7.42	0.379	0.898
Rv0719	0.547	10.1	0.379	0.898
Rv3545c	0.546	5.69	0.383	0.899
Rv0722	0.545	7.86	0.381	0.899
Rv0730	0.545	7.37	0.382	0.899
Rv2636	0.545	4.95	0.389	0.902
Rv0513	0.544	7.15	0.383	0.899
Rv0710	0.543	9.49	0.382	0.899
Rv0931c	0.543	10.3	0.382	0.899
Rv3079c	0.543	4.15	0.393	0.904
Rv3701c	0.542	6.21	0.386	0.901
Rv0739	0.542	5.69	0.387	0.902
Rv0169	0.541	8.16	0.384	0.899
Rv1015c	0.541	8.52	0.384	0.899
Rv2837c	0.541	8.62	0.384	0.899
Rv0523c	0.541	4.65	0.394	0.904
Rv2543	0.541	3.75	0.401	0.905
Rv1753c	0.54	5.39	0.389	0.902
Rv3879c	0.539	10.3	0.386	0.901
Rv3886c	0.539	7.58	0.387	0.902
Rv3558	0.538	6.2	0.389	0.902
Rv1271c	0.537	3.93	0.403	0.905
Rv0158	0.536	7.82	0.389	0.902
Rv2115c	0.535	8.84	0.389	0.902
Rv0303	0.535	5.71	0.393	0.904
Rv1064c	0.535	4.17	0.402	0.905
Rv3445c	0.535	2.6	0.431	0.908
Rv3837c	0.534	8.19	0.391	0.902
Rv0507	0.533	7.63	0.391	0.903
Rv3608c	0.532	6.47	0.394	0.904
Rv2499c	0.532	5.33	0.398	0.905
Rv2686c	0.532	5.15	0.398	0.905
Rv3561	0.531	5.46	0.397	0.905
Rv1019	0.531	5.59	0.398	0.905
Rv3702c	0.531	4.92	0.401	0.905
Rv2012	0.531	3.47	0.415	0.906
Rv0448c	0.531	2.47	0.433	0.908
Rv3774	0.53	8.43	0.394	0.904
Rv3790	0.529	7.6	0.396	0.905
Rv0917	0.528	6.29	0.398	0.905
Rv1039c	0.528	3.75	0.413	0.906
Rv0407	0.526	6.63	0.399	0.905
Rv3616c	0.525	7.83	0.399	0.905
Rv1896c	0.525	6.73	0.4	0.905
Rv1917c	0.525	5.29	0.405	0.905
Rv0011c	0.522	7.49	0.402	0.905
Rv1430	0.522	5.63	0.405	0.905
Rv2356c	0.521	7.53	0.402	0.905
Rv1708	0.52	7.85	0.403	0.905
Rv0577	0.52	6.8	0.404	0.905
Rv0948c	0.519	7.87	0.404	0.905
Rv3692	0.517	7.15	0.407	0.905
Rv2570	0.516	3.1	0.44	0.912
Rv0308	0.515	8.28	0.407	0.905
Rv3121	0.515	7.52	0.408	0.906
Rv0197	0.515	7	0.408	0.906
Rv2592c	0.514	6.04	0.412	0.906
Rv3120	0.513	7.09	0.41	0.906
Rv2594c	0.513	6.52	0.411	0.906
Rv3601c	0.512	6.7	0.412	0.906
Rv0781	0.512	6.45	0.412	0.906
Rv2701c	0.511	6.03	0.414	0.906
Rv1154c	0.511	4.62	0.42	0.906
Rv2220	0.51	11	0.411	0.906
Rv3869	0.51	8.49	0.412	0.906
Rv1689	0.51	7.92	0.412	0.906
Rv2825c	0.51	4.12	0.425	0.906
Rv0716	0.509	9.6	0.412	0.906
Rv2300c	0.509	5.19	0.418	0.906
Rv2527	0.508	5.93	0.417	0.906
Rv0205	0.507	6.4	0.417	0.906
Rv3287c	0.507	5.12	0.421	0.906
Rv0614	0.507	3.35	0.438	0.911
Rv1793	0.505	8.84	0.417	0.906
mcr10	0.505	4.65	0.426	0.907
Rv3302c	0.504	8.74	0.417	0.906
Rv2079	0.504	6.71	0.419	0.906
Rv0993	0.504	6.74	0.419	0.906
Rv2889c	0.503	9.15	0.418	0.906
Rv3112	0.503	1.43	0.528	0.946
Rv3596c	0.502	11.4	0.418	0.906
Rv0663	0.502	9.04	0.419	0.906
Rv3443c	0.502	9.64	0.419	0.906
Rv3696c	0.502	6.77	0.421	0.906
Rv0972c	0.502	6.37	0.421	0.906
Rv2964	0.502	4.91	0.423	0.906
Rv3890c	0.501	7.31	0.421	0.906
Rv0483	0.5	11.1	0.421	0.906
Rv3495c	0.5	6.81	0.422	0.906
Rv0775	0.5	6.6	0.423	0.906
Rv0750	0.499	4.12	0.431	0.908
Rv0806c	0.498	6.08	0.426	0.907
Rv3013	0.498	5.01	0.431	0.908
Rv2583c	0.497	9.27	0.423	0.906
Rv0516c	0.497	6.61	0.425	0.906
Rv3661	0.497	7.15	0.425	0.906
Rv1436	0.496	9.83	0.425	0.906
Rv2144c	0.496	9.07	0.425	0.906
Rv2697c	0.496	8.17	0.425	0.906
Rv1754c	0.495	6.41	0.428	0.908
Rv1146	0.495	5.14	0.432	0.908
Rv0624	0.494	5.7	0.429	0.908
Rv3829c	0.494	5.27	0.434	0.908
Rv3469c	0.494	3.75	0.439	0.911
Rv2166c	0.493	7.37	0.428	0.908
Rv0245	0.493	6.61	0.43	0.908
Rv2973c	0.492	5.5	0.433	0.908
Rv0466	0.491	8.88	0.429	0.908
Rv0700	0.49	11.1	0.43	0.908
Rv2097c	0.49	8.77	0.43	0.908
Rv1461	0.49	10.6	0.43	0.908
Rv1366A	0.49	5.22	0.435	0.909
Rv0066c	0.489	8.68	0.431	0.908
Rv3854c	0.489	6.7	0.433	0.908
Rv3535c	0.489	5.57	0.435	0.909
Rv2397c	0.488	6.85	0.434	0.908
Rv0126	0.487	8.9	0.433	0.908
Rv2215	0.486	9.91	0.434	0.908
Rv1666c	0.486	6.49	0.436	0.909
Rv0491	0.485	7.93	0.436	0.909
Rv1912c	0.484	6.52	0.438	0.911
Rv0891c	0.482	6.93	0.439	0.911
Rv3073c	0.481	3.34	0.461	0.921
Rv0485	0.48	9.78	0.439	0.911
Rv1092c	0.48	6.06	0.442	0.912
Rv0453	0.48	5.94	0.443	0.912
Rv3513c	0.479	1.8	0.516	0.946
Rv0044c	0.478	6.12	0.444	0.912
Rv1111c	0.477	8.13	0.442	0.912
Rv0852	0.477	4.14	0.452	0.914
Rv2706c	0.477	0.308	0.625	0.968
Rv1251c	0.476	7.35	0.444	0.912
Rv0392c	0.476	6.54	0.445	0.912
Rv2472	0.476	5.9	0.447	0.912
Rv0643c	0.475	9.14	0.444	0.912
Rv0861c	0.475	6.53	0.446	0.912
Rv1979c	0.474	8.49	0.445	0.912
Rv2258c	0.474	8.51	0.445	0.912
Rv0281	0.474	8.15	0.446	0.912
Rv1097c	0.473	8.35	0.446	0.912
Rv2787	0.473	6.56	0.448	0.912
Rv1089	0.473	0.377	0.566	0.953
Rv2190c	0.472	10.3	0.447	0.912
Rv2911	0.472	7.64	0.448	0.912
Rv2859c	0.472	7	0.449	0.913
Rv3835	0.47	7.6	0.45	0.914
Rv2849c	0.47	5.73	0.453	0.914
Rv1798	0.469	8.5	0.45	0.914
Rv2123	0.468	2.44	0.498	0.941
Rv3811	0.467	8.72	0.452	0.914
Rv0010c	0.467	6.58	0.454	0.915
Rv2169c	0.467	6.21	0.455	0.916
Rv1223	0.466	9.47	0.453	0.914
Rv0112	0.466	7.24	0.454	0.915
Rv0899	0.466	5.75	0.456	0.916
Rv0114	0.465	5.59	0.459	0.919
Rv3537	0.464	5.43	0.46	0.92
Rv3620c	0.464	3.33	0.473	0.926
Rv2840c	0.463	10.1	0.456	0.916
Rv2008c	0.463	4.34	0.468	0.925
Rv2121c	0.461	6.24	0.461	0.92
Rv2614c	0.46	8.63	0.459	0.919
Rv1782	0.46	9.4	0.459	0.919
Rv1663	0.46	4.94	0.467	0.925
ncRv0842Ac	0.459	8.44	0.46	0.92
Rv3759c	0.458	6.86	0.462	0.921
Rv2729c	0.455	6.07	0.467	0.925
Rv2835c	0.455	3.9	0.48	0.931
Rv2956	0.454	8.3	0.465	0.925
Rv1810	0.453	7.93	0.467	0.925
Rv2252	0.453	6.19	0.469	0.925
Rv1178	0.452	8.36	0.467	0.925
Rv2061c	0.452	7.67	0.467	0.925
Rv1640c	0.452	7.27	0.468	0.925
Rv0138	0.452	5.81	0.469	0.926
Rv1429	0.452	5.42	0.472	0.926
Rv3383c	0.452	5.33	0.472	0.926
Rv2690c	0.451	7.5	0.468	0.925
Rv2780	0.451	6.41	0.47	0.926
Rv2076c	0.451	4.77	0.475	0.927
B55	0.451	3.67	0.485	0.936
Rv2531c	0.45	7.72	0.469	0.925
Rv1049	0.45	4.22	0.48	0.931
serV	0.449	5.61	0.475	0.927
Rv0390	0.448	6.31	0.473	0.926
Rv0273c	0.448	5.2	0.478	0.929
Rv0041	0.446	9.03	0.472	0.926
Rv0423c	0.446	9.4	0.473	0.926
Rv0379	0.445	7.13	0.475	0.927
Rv0688	0.444	8.11	0.475	0.927
Rv2747	0.444	4.26	0.487	0.937
Rv2740	0.442	5.39	0.481	0.931
Rv1946c	0.442	2.72	0.507	0.945
Rv1890c	0.441	4.5	0.487	0.937
Rv0651	0.439	9.11	0.48	0.931
Rv2555c	0.438	10.5	0.481	0.931
Rv1458c	0.438	7.71	0.481	0.931
Rv1073	0.437	9.48	0.481	0.931
Rv2589	0.437	7.62	0.482	0.932
Rv1267c	0.437	5.14	0.489	0.938
Rv0701	0.435	11.2	0.483	0.933
Rv0712	0.435	5.93	0.487	0.937
Rv0731c	0.433	5.9	0.488	0.937
Rv0708	0.432	9.11	0.486	0.937
Rv2484c	0.432	7.43	0.488	0.937
Rv1866	0.432	6.95	0.488	0.937
Rv1304	0.43	8.92	0.489	0.938
Rv1112	0.43	5.68	0.494	0.94
Rv2954c	0.429	8.68	0.49	0.938
Rv0634B	0.429	7.92	0.49	0.938
Rv0193c	0.429	4.87	0.496	0.941
Rv2040c	0.429	4.53	0.497	0.941
Rv1278	0.428	7.55	0.491	0.939
Rv1768	0.428	6.08	0.493	0.94
Rv1165	0.427	7.8	0.492	0.939
Rv0995	0.426	5.59	0.496	0.941
Rv1463	0.425	8.03	0.494	0.94
Rv3815c	0.425	6.97	0.495	0.941
Rv0121c	0.425	3.95	0.503	0.944
Rv1017c	0.424	9.13	0.495	0.941
Rv3320c	0.424	6.67	0.497	0.941
Rv1237	0.424	5.69	0.497	0.941
Rv0440	0.423	14	0.495	0.941
Rv0933	0.423	7.99	0.496	0.941
Rv0839	0.423	5.85	0.499	0.941
Rv0334	0.422	6.38	0.499	0.941
Rv3502c	0.422	5.99	0.501	0.942
Rv3912	0.422	4.47	0.508	0.946
Rv2868c	0.421	9.34	0.498	0.941
Rv0229c	0.421	7	0.499	0.941
Rv2186c	0.421	5.89	0.501	0.942
Rv0962c	0.421	2.22	0.541	0.949
Rv0172	0.42	8.8	0.498	0.941
Rv0820	0.42	6.52	0.5	0.942
Rv0365c	0.42	6.28	0.501	0.942
Rv0333	0.42	5.47	0.504	0.944
Rv0732	0.419	9.77	0.499	0.941
Rv3804c	0.419	13	0.499	0.941
Rv0072	0.418	7.38	0.502	0.942
Rv0488	0.417	4.57	0.512	0.946
Rv2514c	0.417	2.51	0.534	0.946
Rv0346c	0.416	8.76	0.503	0.943
Rv0173	0.415	8.12	0.504	0.944
Rv0958	0.415	7.73	0.504	0.944
Rv3004	0.415	5.54	0.508	0.946
Rv3598c	0.414	8.91	0.505	0.944
Rv3341	0.414	6.93	0.506	0.944
Rv3008	0.414	5.16	0.509	0.946
Rv0018c	0.413	8.55	0.506	0.944
Rv0053	0.413	9.53	0.506	0.944
Rv3717	0.412	6.32	0.509	0.946
Rv0454	0.412	3.07	0.534	0.946
Rv3802c	0.411	8.93	0.508	0.946
Rv1769	0.41	7.68	0.51	0.946
Rv1529	0.41	6.67	0.511	0.946
Rv1265	0.409	7.71	0.511	0.946
Rv1099c	0.408	8.57	0.511	0.946
Rv3719	0.408	7.81	0.512	0.946
Rv1283c	0.408	6.87	0.512	0.946
Rv1277	0.408	6.49	0.513	0.946
Rv3521	0.407	5.71	0.516	0.946
Rv2054	0.406	7.06	0.514	0.946
Rv3077	0.406	7.16	0.514	0.946
Rv2016	0.406	4.6	0.523	0.946
Rv2948c	0.404	10.4	0.514	0.946
Rv2128	0.404	6.76	0.517	0.946
Rv2021c	0.404	5.76	0.519	0.946
Rv1564c	0.403	7.44	0.517	0.946
Rv0002	0.402	8.74	0.518	0.946
Rv3746c	0.402	2.73	0.55	0.951
ncRv10537A	0.402	2.26	0.572	0.953
Rv3161c	0.401	8.48	0.518	0.946
Rv3908	0.401	7.51	0.519	0.946
Rv0604	0.4	6.47	0.521	0.946
ssr	0.399	15.7	0.52	0.946
Rv0740	0.399	6.27	0.523	0.946
Rv2744c	0.398	8.96	0.521	0.946
Rv1522c	0.398	7.72	0.522	0.946
Rv2581c	0.397	7.17	0.524	0.946
Rv1567c	0.397	5.23	0.527	0.946
Rv0823c	0.396	7.74	0.524	0.946
Rv3477	0.395	8.29	0.525	0.946
Rv3855	0.395	5.23	0.53	0.946
Rv2931	0.394	11.7	0.525	0.946
Rv0920c	0.394	7.61	0.527	0.946
Rv0696	0.394	6.2	0.528	0.946
Rv1133c	0.393	11.8	0.526	0.946
Rv3816c	0.393	7.68	0.527	0.946
Rv1779c	0.391	9.64	0.528	0.946
Rv0490	0.391	8.88	0.529	0.946
Rv0970	0.391	6.22	0.531	0.946
Rv2773c	0.391	6.38	0.531	0.946
Rv2498c	0.391	6.1	0.532	0.946
Rv1507c	0.39	7.61	0.53	0.946
Rv2381c	0.39	7.26	0.531	0.946
Rv3479	0.388	7.97	0.532	0.946
Rv3755c	0.388	6.85	0.533	0.946
Rv0099	0.388	5.65	0.537	0.948
Rv2274A	0.387	2.58	0.568	0.953
Rv0659c	0.384	7.74	0.536	0.948
Rv2035	0.384	4.29	0.548	0.951
Rv1796	0.383	9.54	0.537	0.948
Rv2100	0.383	4.22	0.548	0.951
Rv1501	0.382	6.8	0.539	0.949
Rv1103c	0.382	7.06	0.54	0.949
Rv0639	0.381	10.4	0.539	0.949
Rv1626	0.381	8.75	0.539	0.949
Rv1808	0.38	5.78	0.545	0.951
Rv0902c	0.378	7.17	0.544	0.95
Rv2557	0.378	6.71	0.544	0.951
Rv0968	0.378	5.17	0.546	0.951
Rv1888A	0.377	3.43	0.564	0.953
Rv2506	0.376	5.08	0.551	0.951
mpr11	0.376	4.33	0.557	0.951
ncRv2111Ac	0.376	1.85	0.602	0.964
Rv3038c	0.375	8.11	0.546	0.951
Rv2094c	0.375	7.43	0.546	0.951
Rv0961	0.375	5.38	0.551	0.951
Rv0720	0.374	8.71	0.547	0.951
Rv3033	0.374	5.24	0.55	0.951
Rv3761c	0.372	6.74	0.551	0.951
Rv0683	0.371	10.7	0.55	0.951
Rv2438c	0.371	8.19	0.55	0.951
Rv3499c	0.371	7.46	0.551	0.951
Rv1082	0.371	7.4	0.551	0.951
Rv2311	0.371	3.13	0.572	0.953
Rv1618	0.37	8.49	0.551	0.951
Rv0645c	0.37	7.17	0.552	0.951
Rv2516c	0.37	5.97	0.554	0.951
Rv1887	0.368	10.3	0.553	0.951
Rv3795	0.368	9.58	0.553	0.951
Rv1821	0.368	10.1	0.553	0.951
Rv0174	0.367	9.26	0.554	0.951
Rv0178	0.366	9.34	0.555	0.951
Rv1707	0.366	8.39	0.556	0.951
Rv0343	0.366	7.01	0.557	0.951
Rv3588c	0.366	6.65	0.557	0.951
Rv2529	0.366	5.36	0.56	0.953
Rv0258c	0.364	3.22	0.585	0.956
Rv0777	0.363	7.73	0.56	0.953
Rv2192c	0.363	6.91	0.56	0.953
Rv0686	0.362	8.69	0.56	0.953
Rv0538	0.362	7.65	0.561	0.953
Rv3794	0.361	9.84	0.56	0.953
Rv1045	0.361	5.34	0.564	0.953
Rv0996	0.36	7.38	0.562	0.953
Rv1918c	0.36	7.47	0.562	0.953
Rv2673	0.36	7.33	0.563	0.953
Rv1481	0.359	8.45	0.563	0.953
Rv2927c	0.359	7.97	0.563	0.953
Rv0925c	0.359	7.42	0.564	0.953
Rv0885	0.359	5.42	0.568	0.953
Rv3857c	0.359	5.35	0.569	0.953
Rv0462	0.358	10.2	0.564	0.953
Rv2778c	0.358	8.09	0.564	0.953
Rv1100	0.358	6.64	0.566	0.953
Rv0681	0.356	7.4	0.567	0.953
Rv0395	0.356	1.06	0.668	0.974
Rv2199c	0.355	8.66	0.568	0.953
Rv3718c	0.354	7.17	0.569	0.953
Rv0936	0.354	6.88	0.569	0.953
Rv2702	0.354	6.52	0.57	0.953
Rv0888	0.354	5.32	0.574	0.953
Rv2492	0.354	3.22	0.594	0.962
Rv1447c	0.353	8.82	0.57	0.953
Rv2993c	0.353	7.77	0.57	0.953
Rv3753c	0.353	6.06	0.572	0.953
Rv3556c	0.352	6.88	0.572	0.953
Rv2214c	0.351	8.64	0.572	0.953
Rv2682c	0.351	8.77	0.572	0.953
Rv0370c	0.351	3.37	0.595	0.962
Rv0600c	0.351	1.84	0.626	0.968
Rv2694c	0.35	7.22	0.574	0.953
Rv0408	0.349	7.09	0.575	0.953
Rv3311	0.348	8.56	0.575	0.953
Rv1629	0.348	8.33	0.575	0.953
Rv2705c	0.348	5.71	0.579	0.953
Rv3544c	0.348	5.82	0.58	0.953
Rv1293	0.346	8.54	0.578	0.953
Rv3030	0.345	7.55	0.579	0.953
Rv2303c	0.345	3.95	0.589	0.959
Rv1074c	0.344	9.29	0.579	0.953
Rv2482c	0.344	7.83	0.58	0.953
Rv0474	0.344	5.36	0.582	0.954
Rv0206c	0.343	10.6	0.58	0.953
Rv3378c	0.343	5.48	0.585	0.956
Rv0556	0.342	6.61	0.583	0.955
Rv1262c	0.342	6.45	0.584	0.955
Rv3007c	0.342	4.25	0.593	0.961
Rv2315c	0.341	7.35	0.584	0.955
Rv0071	0.341	2.55	0.61	0.964
Rv2455c	0.34	10.5	0.584	0.955
Rv3907c	0.339	8.28	0.585	0.956
Rv2102	0.338	7.3	0.587	0.956
Rv1924c	0.336	6.24	0.591	0.96
Rv3733c	0.336	5.58	0.592	0.96
Rv2477c	0.335	10.2	0.589	0.958
Rv2711	0.335	8.94	0.59	0.959
Rv2577	0.335	4.92	0.598	0.964
Rv2444c	0.333	10.5	0.591	0.96
Rv2109c	0.333	8.01	0.592	0.96
Rv0502	0.332	9.21	0.592	0.96
Rv0078A	0.331	6.83	0.595	0.962
Rv3859c	0.33	10.5	0.595	0.962
Rv0064	0.328	7.54	0.597	0.964
Rv3498c	0.328	6.53	0.599	0.964
Rv2559c	0.328	5.77	0.601	0.964
Rv0110	0.328	5.53	0.602	0.964
Rv2601A	0.328	5.06	0.603	0.964
Rv1172c	0.327	9	0.598	0.964
Rv2939	0.327	8.62	0.599	0.964
Rv3579c	0.327	7.73	0.599	0.964
Rv1210	0.327	6.95	0.6	0.964
Rv1776c	0.327	3.25	0.612	0.964
Rv0872c	0.326	7.34	0.6	0.964
Rv1524	0.325	6.22	0.602	0.964
Rv0875c	0.324	5.08	0.605	0.964
Rv3868	0.323	10	0.602	0.964
Rv3736	0.323	6.16	0.605	0.964
Rv2896c	0.323	5.48	0.606	0.964
Rv3411c	0.321	8.92	0.605	0.964
Rv0707	0.321	10.4	0.605	0.964
Rv2723	0.321	6.83	0.606	0.964
Rv2200c	0.32	10.2	0.606	0.964
Rv3386	0.32	4.11	0.616	0.964
Rv2407	0.32	4.19	0.619	0.965
Rv2959c	0.319	9.37	0.607	0.964
Rv0721	0.319	10.3	0.607	0.964
Rv1671	0.319	2.44	0.635	0.968
Rv0260c	0.319	1.72	0.659	0.971
Rv2795c	0.318	8.07	0.609	0.964
Rv3762c	0.318	6.6	0.61	0.964
Rv1114	0.318	5.02	0.611	0.964
Rv0934	0.317	9.24	0.61	0.964
Rv0135c	0.317	7.15	0.611	0.964
Rv1375	0.316	6.87	0.612	0.964
Rv2051c	0.315	9.34	0.611	0.964
Rv0495c	0.315	7.85	0.612	0.964
Rv2519	0.315	8.82	0.612	0.964
Rv0534c	0.315	6.57	0.613	0.964
Rv2299c	0.314	10.2	0.612	0.964
Rv3392c	0.314	6.44	0.615	0.964
Rv2553c	0.313	8.17	0.614	0.964
Rv1160	0.313	5.68	0.617	0.964
Rv0118c	0.313	5.74	0.617	0.964
Rv1437	0.312	9.25	0.615	0.964
Rv3698	0.312	4.3	0.625	0.968
Rv2928	0.311	8.1	0.617	0.964
Rv3068c	0.311	6.49	0.618	0.964
Rv1496	0.311	6.74	0.618	0.965
Rv3340	0.31	7.99	0.617	0.964
Rv1023	0.31	8.49	0.618	0.964
Rv3260c	0.31	8.84	0.618	0.964
Rv2632c	0.31	5.84	0.622	0.967
Rv1077	0.309	8.06	0.618	0.965
Rv2345	0.309	7.26	0.619	0.965
Rv2409c	0.309	6.16	0.621	0.967
Rv1371	0.305	5.31	0.628	0.968
Rv3553	0.305	4.9	0.629	0.968
Rv0327c	0.305	3.33	0.642	0.971
Rv0013	0.304	7.58	0.625	0.968
Rv2617c	0.304	5.42	0.628	0.968
Rv3669	0.303	7.12	0.626	0.968
Rv3336c	0.303	8.03	0.626	0.968
Rv0084	0.303	4.08	0.64	0.969
Rv2785c	0.302	9.79	0.627	0.968
Rv2069	0.302	7.43	0.627	0.968
Rv1314c	0.302	5.72	0.629	0.968
Rv3476c	0.302	5.67	0.629	0.968
Rv3344c	0.302	3.28	0.65	0.971
Rv1269c	0.301	5.65	0.63	0.968
Rv1679	0.301	5.81	0.631	0.968
Rv2368c	0.3	7.69	0.629	0.968
Rv1614	0.299	10	0.629	0.968
Rv3130c	0.299	3.48	0.646	0.971
Rv2460c	0.298	9.26	0.631	0.968
Rv2240c	0.298	8.17	0.631	0.968
Rv1834	0.298	4.16	0.639	0.969
Rv0922	0.297	9.17	0.631	0.968
Rv3580c	0.297	8.2	0.632	0.968
Rv2984	0.297	7.95	0.633	0.968
Rv2257c	0.297	7.39	0.633	0.968
Rv3586	0.297	5.99	0.635	0.968
Rv2821c	0.297	5.1	0.638	0.969
Rv1923	0.296	8.16	0.634	0.968
Rv2914c	0.296	6.37	0.635	0.968
Rv1327c	0.295	8.29	0.635	0.968
Rv0012	0.295	7.04	0.636	0.968
Rv3342	0.295	6.5	0.637	0.968
Rv2793c	0.294	7.26	0.636	0.968
Rv3515c	0.294	5.94	0.639	0.969
Rv0552	0.293	5.59	0.641	0.97
Rv1145	0.293	3.86	0.653	0.971
Rv1513	0.292	7.13	0.639	0.969
Rv2327	0.291	7.17	0.64	0.969
Rv0827c	0.291	2.68	0.671	0.974
Rv0526	0.29	7.47	0.64	0.969
Rv2965c	0.29	6.01	0.643	0.971
Rv3096	0.287	7.25	0.644	0.971
Rv2201	0.287	7.89	0.644	0.971
Rv0134	0.286	7.52	0.646	0.971
Rv2598	0.286	4.06	0.658	0.971
Rv3880c	0.285	7	0.647	0.971
Rv2328	0.284	5.09	0.652	0.971
Rv2763c	0.283	6.56	0.65	0.971
Rv0125	0.282	9.42	0.649	0.971
Rv2454c	0.282	9.94	0.65	0.971
Rv0007	0.282	8.37	0.65	0.971
Rv0664	0.282	4.91	0.654	0.971
Rv2122c	0.282	3.56	0.665	0.973
Rv2969c	0.28	8.27	0.652	0.971
Rv2339	0.28	7.87	0.652	0.971
Rv3040c	0.28	6.22	0.654	0.971
Rv1029	0.28	5.5	0.656	0.971
Rv0675	0.28	5.38	0.658	0.971
Rv3772	0.279	6.59	0.655	0.971
Rv2734	0.279	6.35	0.655	0.971
Rv0567	0.278	8.28	0.654	0.971
Rv3894c	0.278	8.39	0.655	0.971
ncRv13003Ac	0.278	6.11	0.657	0.971
Rv2528c	0.278	5.08	0.658	0.971
Rv0682	0.277	10.8	0.655	0.971
Rv2467	0.277	9.36	0.655	0.971
Rv0821c	0.277	7.27	0.656	0.971
Rv0809	0.275	8.06	0.657	0.971
Rv2101	0.275	9.34	0.657	0.971
Rv0430	0.274	8.1	0.659	0.971
Rv0975c	0.274	5.29	0.662	0.973
Rv2922c	0.273	9.48	0.659	0.971
Rv0153c	0.273	7.48	0.66	0.972
Rv1543	0.272	8.47	0.661	0.973
Rv0337c	0.271	9.19	0.662	0.973
Rv3438	0.271	7.21	0.664	0.973
Rv0038	0.271	7.14	0.664	0.973
Rv2836c	0.271	7.03	0.664	0.973
Rv3046c	0.271	4.84	0.672	0.975
Rv3593	0.27	8.71	0.663	0.973
Rv1365c	0.27	4.46	0.671	0.974
Rv1068c	0.27	4.27	0.675	0.975
Rv0076c	0.27	4.11	0.675	0.975
Rv0929	0.269	6.28	0.666	0.974
Rv2117	0.269	1.77	0.728	0.981
Rv0877	0.268	7.93	0.666	0.974
Rv3106	0.268	7.41	0.667	0.974
Rv0199	0.268	6.61	0.668	0.974
Rv3885c	0.267	7.81	0.667	0.974
Rv0601c	0.267	1.74	0.723	0.981
Rv0399c	0.266	6.09	0.671	0.974
Rv2967c	0.265	8.5	0.67	0.974
Rv1102c	0.265	7.97	0.67	0.974
Rv2675c	0.265	6.83	0.671	0.974
Rv3560c	0.265	4.91	0.679	0.975
Rv0482	0.263	6.89	0.673	0.975
Rv0117	0.263	5.11	0.677	0.975
mpr17	0.263	0.468	0.788	0.986
Rv2699c	0.262	7.86	0.674	0.975
Rv0019c	0.261	8.69	0.674	0.975
Rv3747	0.259	7.66	0.677	0.975
Rv0938	0.259	7.17	0.677	0.975
Rv0855	0.259	6.31	0.679	0.975
Rv2530c	0.259	5.42	0.682	0.975
Rv2603c	0.258	9.1	0.677	0.975
Rv2827c	0.258	5.41	0.68	0.975
Rv1787	0.257	4.8	0.684	0.975
Rv0512	0.256	8.43	0.68	0.975
Rv3057c	0.256	6.16	0.682	0.975
Rv0147	0.255	8.73	0.682	0.975
Rv0853c	0.255	6.57	0.682	0.975
Rv3898c	0.255	6.07	0.684	0.975
Rv0130	0.255	4.9	0.687	0.976
Rv2860c	0.254	7.41	0.683	0.975
Rv0850	0.254	3.43	0.7	0.979
Rv3800c	0.253	12.5	0.683	0.975
Rv1295	0.253	8.55	0.683	0.975
Rv0164	0.253	9	0.684	0.975
Rv3071	0.253	5.44	0.689	0.977
Rv3451	0.252	6.27	0.686	0.976
Rv2490c	0.252	4.55	0.69	0.977
Rv1503c	0.252	4.48	0.693	0.978
Rv3504	0.252	4.62	0.695	0.978
Rv2689c	0.251	6.12	0.688	0.977
Rv3902c	0.25	4.49	0.695	0.978
Rv1248c	0.249	10.2	0.687	0.976
Rv0214	0.249	6.25	0.69	0.977
Rv2262c	0.249	3.96	0.701	0.979
Rv3219	0.248	11.6	0.689	0.977
Rv2383c	0.248	7.6	0.69	0.977
Rv0356c	0.247	6.32	0.692	0.978
Rv2126c	0.247	3.09	0.712	0.981
Rv1087A	0.247	2.03	0.742	0.983
Rv1515c	0.244	7.05	0.695	0.978
Rv1255c	0.244	4.61	0.702	0.979
Rv0310c	0.244	4.32	0.706	0.979
Rv0727c	0.244	3.55	0.714	0.981
Rv3101c	0.243	8.6	0.695	0.978
Rv1906c	0.243	7.54	0.696	0.979
Rv2225	0.243	7.61	0.696	0.979
Rv0184	0.241	7.9	0.698	0.979
Rv0857	0.241	5.97	0.7	0.979
Rv0196	0.241	5.16	0.704	0.979
Rv0288	0.24	8.78	0.698	0.979
Rv1783	0.24	10.7	0.699	0.979
Rv3543c	0.24	5.02	0.702	0.979
Rv3123	0.24	4.99	0.705	0.979
Rv2968c	0.239	6.75	0.701	0.979
Rv3824c	0.239	7.58	0.701	0.979
Rv1386	0.239	6.95	0.701	0.979
Rv1022	0.239	6.5	0.702	0.979
Rv1018c	0.238	8.43	0.702	0.979
Rv0871	0.238	7.71	0.702	0.979
Rv2564	0.237	8.16	0.702	0.979
Rv2844	0.237	7.18	0.703	0.979
Rv2718c	0.237	6.39	0.704	0.979
Rv3819	0.236	5.75	0.707	0.979
Rv2017	0.236	4.12	0.72	0.981
Rv0016c	0.235	8.49	0.705	0.979
Rv1106c	0.235	7.41	0.705	0.979
Rv2298	0.235	7.53	0.706	0.979
Rv1382	0.234	5.21	0.71	0.981
Rv1855c	0.233	7.51	0.708	0.979
Rv0369c	0.233	3.15	0.734	0.981
Rv1703c	0.232	8.76	0.708	0.98
Rv1854c	0.231	8.99	0.71	0.981
Rv0799c	0.231	7.52	0.71	0.981
Rv1466	0.231	6.01	0.712	0.981
Rv2006	0.23	6	0.714	0.981
Rv1280c	0.229	8.16	0.713	0.981
Rv1338	0.229	6.66	0.714	0.981
Rv1536	0.228	9.04	0.713	0.981
Rv3818	0.228	7.92	0.713	0.981
Rv0946c	0.228	6.93	0.714	0.981
Rv1746	0.228	7.34	0.714	0.981
Rv3674c	0.228	7.64	0.714	0.981
Rv0429c	0.228	6.77	0.715	0.981
Rv2501c	0.227	6.81	0.716	0.981
Rv0128	0.227	6.44	0.717	0.981
Rv0991c	0.226	8.12	0.716	0.981
Rv1867	0.226	6.13	0.718	0.981
Rv1664	0.226	5.85	0.72	0.981
Rv0318c	0.226	4.35	0.723	0.981
Rv2304c	0.226	3.4	0.733	0.981
Rv1377c	0.225	5.97	0.719	0.981
Rv2224c	0.224	8.59	0.718	0.981
Rv2110c	0.224	8.34	0.719	0.981
Rv2542	0.224	7.48	0.719	0.981
Rv2688c	0.224	6.74	0.719	0.981
Rv0457c	0.224	6.93	0.719	0.981
Rv2333c	0.223	5.85	0.721	0.981
Rv2719c	0.222	5.43	0.723	0.981
Rv3744	0.22	6.35	0.725	0.981
Rv1617	0.219	9.21	0.724	0.981
Rv2445c	0.219	7.89	0.724	0.981
Rv2264c	0.219	5.84	0.726	0.981
Rv0119	0.219	6.25	0.727	0.981
Rv1474c	0.219	5.89	0.727	0.981
Rv1109c	0.218	8.87	0.725	0.981
Rv2416c	0.218	6.52	0.727	0.981
Rv1715	0.218	3.69	0.741	0.983
Rv2930	0.217	11.4	0.726	0.981
Rv0780	0.217	6.61	0.729	0.981
Rv3571	0.217	5.97	0.729	0.981
Rv2940c	0.216	12.9	0.727	0.981
Rv1159	0.216	6.1	0.73	0.981
Rv3105c	0.215	7.92	0.729	0.981
Rv2548A	0.215	7.2	0.73	0.981
Rv1690	0.215	5.54	0.732	0.981
Rv0632c	0.214	9.09	0.73	0.981
Rv2152c	0.214	7.11	0.731	0.981
Rv0152c	0.214	5.58	0.732	0.981
Rv3567c	0.214	5.11	0.733	0.981
Rv1294	0.213	8.78	0.732	0.981
Rv2161c	0.212	9.36	0.732	0.981
Rv2301	0.212	7.52	0.733	0.981
Rv3377c	0.212	6.92	0.734	0.981
Rv3036c	0.212	6.32	0.734	0.981
Rv3045	0.211	9.06	0.734	0.981
Rv3049c	0.21	8.38	0.735	0.981
Rv0366c	0.21	5.64	0.738	0.983
Rv0103c	0.209	8.22	0.737	0.982
Rv0811c	0.208	7.02	0.738	0.983
Rv3916c	0.208	7.17	0.739	0.983
Rv3522	0.208	5.44	0.742	0.983
Rv2406c	0.207	5.94	0.742	0.983
Rv1964	0.207	3.56	0.751	0.986
Rv3721c	0.206	8.29	0.74	0.983
Rv3634c	0.206	7.41	0.74	0.983
Rv1127c	0.205	7.16	0.741	0.983
Rv0584	0.205	6.04	0.744	0.983
Rv0812	0.205	5.95	0.744	0.983
Rv3559c	0.204	4.89	0.749	0.986
Rv0609	0.203	5.89	0.746	0.985
Rv3041c	0.201	6.86	0.747	0.985
Rv3689	0.201	7.36	0.747	0.985
Rv1519	0.2	3.5	0.761	0.986
Rv1697	0.199	8.46	0.749	0.986
Rv3884c	0.198	8.35	0.75	0.986
Rv2710	0.198	9.82	0.75	0.986
Rv1168c	0.198	7.2	0.75	0.986
Rv0533c	0.198	7.69	0.751	0.986
Rv2313c	0.198	6.64	0.752	0.986
Rv3536c	0.198	6.41	0.752	0.986
Rv2941	0.197	10.7	0.75	0.986
Rv2018	0.197	5.56	0.753	0.986
Rv0048c	0.195	6.61	0.755	0.986
Rv3432c	0.195	5.74	0.755	0.986
Rv2395	0.194	7.61	0.755	0.986
Rv1273c	0.194	5.57	0.758	0.986
Rv3395c	0.193	4.5	0.763	0.986
Rv3075c	0.192	8.24	0.757	0.986
Rv3530c	0.191	3.74	0.771	0.986
Rv3766	0.19	5.56	0.761	0.986
Rv1894c	0.19	6.3	0.762	0.986
Rv3582c	0.189	8.98	0.761	0.986
Rv3452	0.189	5.49	0.766	0.986
Rv3076	0.189	4.84	0.767	0.986
Rv2171	0.188	7.05	0.763	0.986
Rv3086	0.188	5.68	0.764	0.986
Rv0997	0.188	5.82	0.765	0.986
Rv0200	0.187	7.6	0.764	0.986
Rv3491	0.187	6.84	0.764	0.986
Rv0447c	0.187	6.16	0.765	0.986
Rv3534c	0.187	5.6	0.765	0.986
Rv1078	0.186	10.1	0.764	0.986
Rv0252	0.186	6.42	0.766	0.986
Rv2768c	0.186	5.46	0.767	0.986
Rv1161	0.185	9.95	0.765	0.986
lysU	0.185	6.43	0.768	0.986
Rv0154c	0.184	7.89	0.767	0.986
Rv2713	0.184	6.95	0.768	0.986
Rv2526	0.184	4.38	0.774	0.986
Rv0320	0.184	3.77	0.776	0.986
Rv1162	0.183	8.52	0.768	0.986
Rv2193	0.183	9.4	0.768	0.986
Rv0633c	0.183	7.33	0.769	0.986
Rv3808c	0.182	9.68	0.769	0.986
Rv0641	0.181	10.4	0.77	0.986
Rv0439c	0.181	7.25	0.771	0.986
Rv2176	0.181	5.89	0.774	0.986
Rv2998	0.181	4.66	0.774	0.986
Rv1322A	0.18	10.5	0.771	0.986
Rv3704c	0.18	7.01	0.773	0.986
Rv0061c	0.179	8.51	0.773	0.986
Rv2164c	0.179	6.9	0.774	0.986
Rv2888c	0.178	9.61	0.774	0.986
Rv1511	0.178	7.72	0.774	0.986
Rv0233	0.178	6.02	0.776	0.986
Rv0345	0.178	4.77	0.782	0.986
Rv3509c	0.177	8.08	0.776	0.986
Rv0615	0.177	6.17	0.777	0.986
Rv3666c	0.177	6.45	0.777	0.986
Rv2628	0.177	3.73	0.786	0.986
Rv3480c	0.176	8.01	0.777	0.986
Rv0296c	0.176	7.93	0.777	0.986
Rv0505c	0.176	7.56	0.778	0.986
Rv3873	0.175	9.89	0.777	0.986
Rv1320c	0.175	7.85	0.779	0.986
Rv2558	0.175	6.54	0.779	0.986
Rv3078	0.175	4.98	0.783	0.986
Rv2241	0.174	9.61	0.779	0.986
Rv0363c	0.174	8.54	0.779	0.986
Rv1085c	0.174	6.86	0.78	0.986
Rv1868	0.174	6.45	0.781	0.986
Rv0085	0.174	2.35	0.81	0.99
Rv3472	0.173	5.21	0.785	0.986
Rv1589	0.171	9.23	0.782	0.986
Rv3865	0.171	7.67	0.783	0.986
Rv0036c	0.171	7.94	0.784	0.986
Rv2864c	0.171	6.6	0.784	0.986
Rv1388	0.17	10.1	0.783	0.986
Rv3116	0.17	8.19	0.784	0.986
Rv2138	0.169	8.2	0.786	0.986
Rv2141c	0.169	7.82	0.786	0.986
Rv0908	0.168	8.25	0.787	0.986
Rv1368	0.168	7.15	0.787	0.986
Rv3060c	0.167	6.78	0.789	0.986
Rv3901c	0.167	6.03	0.79	0.986
Rv3675	0.167	5.16	0.793	0.987
Rv0187	0.166	6.33	0.791	0.986
Rv1716	0.166	4.18	0.8	0.988
Rv0822c	0.164	7.85	0.791	0.986
Rv1362c	0.164	6.49	0.793	0.987
Rv0179c	0.163	8.08	0.793	0.987
Rv1367c	0.162	6.44	0.795	0.988
Rv1118c	0.161	5.22	0.799	0.988
Rv0770	0.161	4.78	0.804	0.988
Rv1770	0.16	8.4	0.797	0.988
Rv2213	0.159	9.13	0.798	0.988
Rv3404c	0.159	7.3	0.799	0.988
Rv0357c	0.158	7.53	0.8	0.988
Rv1839c	0.158	4.69	0.807	0.99
Rv0432	0.157	8.54	0.8	0.988
Rv3853	0.157	6.97	0.801	0.988
Rv3889c	0.157	7.08	0.801	0.988
Rv3456c	0.156	10.2	0.801	0.988
Rv2962c	0.156	7.98	0.802	0.988
Rv1837c	0.155	11.2	0.802	0.988
Rv0410c	0.155	8.38	0.803	0.988
Rv2496c	0.155	7.43	0.803	0.988
Rv2367c	0.155	6.37	0.804	0.988
Rv3180c	0.155	5.02	0.806	0.99
Rv0031	0.155	3.68	0.812	0.99
Rv0634c	0.154	7.66	0.804	0.988
Rv0384c	0.151	8.22	0.808	0.99
Rv1922	0.151	5.83	0.811	0.99
Rv0144	0.15	8.45	0.809	0.99
Rv3823c	0.15	8.25	0.809	0.99
Rv0930	0.15	6.32	0.811	0.99
Rv2766c	0.15	6.04	0.812	0.99
Rv2222c	0.149	9.39	0.81	0.99
ncRv11296A	0.149	7.42	0.811	0.99
Rv2556c	0.149	7.67	0.811	0.99
Rv2342	0.149	4.82	0.817	0.99
Rv3417c	0.148	11.1	0.811	0.99
Rv2163c	0.148	7.98	0.812	0.99
Rv0396	0.148	0.872	0.89	0.992
Rv0949	0.147	7.44	0.813	0.99
Rv0362	0.147	6.37	0.815	0.99
Rv1962c	0.147	5.79	0.816	0.99
Rv2487c	0.147	3.55	0.832	0.991
Rv0266c	0.146	8.01	0.815	0.99
Rv0122	0.146	3.98	0.826	0.991
Rv3099c	0.145	7.8	0.816	0.99
Rv3665c	0.145	4.84	0.822	0.991
Rv3252c	0.143	7.81	0.818	0.991
Rv1874	0.143	5.6	0.822	0.991
Rv1310	0.142	10.7	0.818	0.991
Rv2681	0.142	6.26	0.821	0.991
Rv3541c	0.142	2.62	0.842	0.991
Rv0846c	0.14	5.11	0.827	0.991
Rv3339c	0.139	7.63	0.823	0.991
Rv2898c	0.138	5.74	0.826	0.991
Rv0551c	0.137	6.23	0.827	0.991
Rv1514c	0.137	6.34	0.827	0.991
Rv0520	0.137	4.35	0.833	0.991
Rv3531c	0.137	4.42	0.835	0.991
Rv2576c	0.136	7.88	0.826	0.991
Rv2189c	0.136	7.4	0.827	0.991
Rv1061	0.135	6.25	0.83	0.991
Rv3770c	0.135	5.04	0.832	0.991
Rv3770A	0.135	3.1	0.848	0.991
Rv0262c	0.134	5.54	0.831	0.991
Rv2032	0.134	1.75	0.874	0.991
Rv3842c	0.133	8.43	0.831	0.991
Rv2574	0.133	6.32	0.832	0.991
Rv0672	0.131	7.46	0.833	0.991
Rv0255c	0.131	6.64	0.834	0.991
Rv1633	0.129	8.48	0.836	0.991
Rv1470	0.129	5.38	0.84	0.991
Rv1612	0.128	9.97	0.836	0.991
Rv0480c	0.128	7.12	0.838	0.991
Rv0768	0.127	5.67	0.84	0.991
Rv1411c	0.126	8.79	0.839	0.991
Rv0531	0.126	6.5	0.84	0.991
Rv3809c	0.125	8.54	0.841	0.991
Rv2917	0.125	7.52	0.841	0.991
Rv2569c	0.125	5.71	0.842	0.991
Rv2473	0.125	5.78	0.844	0.991
Rv1032c	0.125	5.36	0.846	0.991
Rv2044c	0.125	4.06	0.855	0.991
Rv2332	0.124	6.51	0.843	0.991
ncRv11075A	0.124	3.3	0.856	0.991
Rv2435c	0.123	6.85	0.844	0.991
Rv3160c	0.123	7.03	0.844	0.991
Rv2819c	0.123	5.96	0.844	0.991
Rv1290c	0.123	5.25	0.849	0.991
Rv1434	0.123	3.46	0.851	0.991
Rv2260	0.122	7.54	0.845	0.991
Rv3631	0.122	6.37	0.846	0.991
Rv3565	0.122	4.57	0.851	0.991
Rv0896	0.121	10	0.845	0.991
Rv0113	0.121	6.14	0.847	0.991
Rv1159A	0.121	5.76	0.85	0.991
Rv1981c	0.12	9.48	0.847	0.991
Rv0510	0.12	9.66	0.847	0.991
Rv3690	0.12	5.87	0.849	0.991
Rv1438	0.119	8.33	0.848	0.991
Rv0670	0.118	7.55	0.85	0.991
Rv0464c	0.118	7.78	0.85	0.991
Rv2488c	0.118	6.21	0.851	0.991
Rv0605	0.118	5.29	0.852	0.991
Rv3089	0.118	4.87	0.856	0.991
Rv0884c	0.117	7.57	0.851	0.991
Rv2522c	0.117	7.18	0.851	0.991
Rv2831	0.117	6.72	0.852	0.991
Rv0185	0.116	6.62	0.852	0.991
Rv3788	0.116	6.07	0.853	0.991
Rv1250	0.116	6.13	0.854	0.991
Rv0253	0.116	3.06	0.869	0.991
Rv0476	0.114	6.31	0.855	0.991
Rv0606	0.114	5.95	0.857	0.991
Rv3709c	0.113	8.92	0.856	0.991
Rv1364c	0.113	7.1	0.857	0.991
Rv2979c	0.113	6.26	0.858	0.991
Rv2026c	0.113	3.83	0.861	0.991
Rv1624c	0.112	5.34	0.858	0.991
Rv1157c	0.112	6.62	0.858	0.991
Rv1462	0.111	8.75	0.858	0.991
Rv1613	0.11	8.91	0.859	0.991
Rv1846c	0.11	7.74	0.859	0.991
Rv1660	0.11	6.48	0.861	0.991
Rv3288c	0.11	3.31	0.879	0.991
Rv3645	0.109	9.21	0.861	0.991
Rv2055c	0.109	3.72	0.875	0.991
Rv2970c	0.108	8.17	0.862	0.991
Rv3860	0.108	6.03	0.864	0.991
Rv0901	0.108	5.91	0.864	0.991
Rv2505c	0.107	5.05	0.866	0.991
Rv2434c	0.107	5.05	0.866	0.991
Rv2991	0.107	4.33	0.869	0.991
Rv3026c	0.107	5.06	0.87	0.991
mcr3	0.106	9.29	0.865	0.991
Rv0192	0.106	7.92	0.865	0.991
Rv2127	0.105	8.75	0.866	0.991
Rv1425	0.105	6.59	0.867	0.991
Rv0786c	0.105	4.12	0.873	0.991
Rv1852	0.105	4.35	0.875	0.991
Rv0236A	0.104	7.01	0.868	0.991
Rv1888c	0.103	4.96	0.875	0.991
Rv0096	0.103	3.78	0.88	0.991
Rv1070c	0.102	8.03	0.869	0.991
Rv2284	0.102	6.38	0.871	0.991
Rv3052c	0.101	9.46	0.87	0.991
Rv1398c	0.1	9.97	0.872	0.991
Rv2933	0.0997	11.6	0.872	0.991
Rv0015c	0.0986	8.38	0.874	0.991
Rv3647c	0.0973	7.15	0.876	0.991
Rv1822	0.0963	6.62	0.878	0.991
Rv3039c	0.0961	6.13	0.879	0.991
Rv0090	0.0961	4.3	0.882	0.991
Rv1376	0.0959	6.27	0.879	0.991
Rv0165c	0.0959	3.78	0.888	0.992
Rv2769c	0.0957	4.51	0.884	0.991
Rv3551	0.0952	4.47	0.885	0.992
Rv3785	0.095	6.38	0.88	0.991
Rv2830c	0.0949	4	0.889	0.992
Rv0458	0.0946	5.87	0.881	0.991
Rv2764c	0.0942	7.56	0.88	0.991
Rv1416	0.0938	6.77	0.881	0.991
Rv3695	0.0937	5.92	0.882	0.991
Rv3671c	0.0935	7.85	0.881	0.991
Rv1556	0.0929	5.38	0.883	0.991
Rv3191c	0.0929	4.62	0.887	0.992
Rv0411c	0.0928	7.15	0.882	0.991
Rv1296	0.0927	7.37	0.882	0.991
Rv3168	0.0927	4.97	0.886	0.992
Rv0183	0.0915	7.37	0.883	0.991
Rv2285	0.0915	6.54	0.884	0.991
Rv0545c	0.0911	10.5	0.883	0.991
Rv3539	0.0909	4.19	0.891	0.992
Rv2951c	0.0906	8.79	0.884	0.991
Rv0607	0.0904	3.75	0.894	0.992
Rv2010	0.0901	6.74	0.886	0.992
Rv2777c	0.0893	8.07	0.886	0.992
Rv1658	0.0891	7.07	0.887	0.992
Rv0186	0.0887	8.34	0.886	0.992
Rv2721c	0.0881	8.49	0.887	0.992
Rv0302	0.0867	6.98	0.89	0.992
Rv0638	0.0859	9.85	0.89	0.992
Rv0433	0.0856	8.78	0.89	0.992
Rv1592c	0.0848	10.1	0.891	0.992
proY	0.0847	4.71	0.894	0.992
Rv3104c	0.0845	7.67	0.892	0.992
Rv2816c	0.0839	2.41	0.899	0.994
Rv0328	0.0822	5.6	0.899	0.994
Rv2195	0.081	10.1	0.896	0.994
Rv1230c	0.0805	6.98	0.898	0.994
Rv2451	0.0801	2.23	0.932	0.997
Rv1290A	0.0799	0.796	0.942	0.997
Rv1609	0.0797	8.56	0.898	0.994
Rv3527	0.0795	4.73	0.904	0.995
Rv1389	0.0783	10.3	0.9	0.994
Rv1243c	0.0781	3.25	0.908	0.996
Rv3366	0.078	5.44	0.902	0.994
Rv1025	0.0779	6.06	0.902	0.994
Rv1093	0.0772	8.9	0.901	0.994
Rv1704c	0.077	8.44	0.901	0.994
Rv3176c	0.076	4.21	0.91	0.996
Rv0166	0.0742	7.63	0.905	0.995
Rv3360	0.074	4.47	0.91	0.996
Rv3712	0.0737	6.9	0.906	0.995
mpr18	0.0723	3.89	0.911	0.996
Rv1901	0.072	8.36	0.908	0.996
Rv2049c	0.0718	6.29	0.91	0.996
Rv0374c	0.0707	1.15	0.954	0.997
Rv2465c	0.0705	6.89	0.91	0.996
Rv2140c	0.0703	6.72	0.911	0.996
Rv0959A	0.0702	4.28	0.915	0.997
Rv2272	0.0701	7.39	0.911	0.996
Rv2237	0.07	6.57	0.911	0.996
Rv0364	0.0698	8.06	0.911	0.996
Rv0603	0.0676	1.69	0.935	0.997
Rv0049	0.0664	7.66	0.915	0.997
Rv0207c	0.066	7.95	0.916	0.997
Rv0186A	0.0659	6.69	0.917	0.997
Rv3485c	0.0658	6.22	0.917	0.997
Rv2874	0.065	5.11	0.92	0.997
Rv2629	0.0643	6.9	0.918	0.997
Rv2470	0.0643	5.34	0.92	0.997
Rv1672c	0.0631	5.1	0.922	0.997
Rv0644c	0.0624	8.74	0.92	0.997
Rv3587c	0.0622	8.59	0.92	0.997
Rv2037c	0.0611	4.68	0.926	0.997
Rv1030	0.0604	5.75	0.924	0.997
Rv0699	0.06	2.3	0.935	0.997
Rv3229c	0.0594	6.83	0.925	0.997
Rv1455	0.0581	4.46	0.935	0.997
Rv3870	0.0573	9.97	0.926	0.997
Rv3683	0.057	8.01	0.927	0.997
Rv3332	0.057	5.34	0.928	0.997
Rv0658c	0.0569	5.74	0.929	0.997
Rv1602	0.0566	6.82	0.928	0.997
Rv2853	0.0566	5.37	0.93	0.997
Rv0655	0.0553	9.08	0.929	0.997
Rv0926c	0.0542	6.7	0.932	0.997
Rv0460	0.0533	6.19	0.933	0.997
Rv2043c	0.0531	5.97	0.934	0.997
Rv0981	0.053	5.73	0.935	0.997
Rv1711	0.0526	6.85	0.933	0.997
Rv1339	0.0522	7.79	0.933	0.997
Rv1123c	0.051	6.56	0.936	0.997
Rv2196	0.0508	10.4	0.935	0.997
Rv2908c	0.0497	7.2	0.937	0.997
Rv1830	0.0495	8.38	0.937	0.997
Rv0220	0.0483	9.11	0.938	0.997
Rv2476c	0.0475	11	0.939	0.997
Rv3603c	0.0474	8.05	0.939	0.997
Rv0282	0.0472	10.9	0.939	0.997
Rv2664	0.047	3.89	0.948	0.997
Rv2039c	0.0466	3.23	0.953	0.997
Rv0089	0.0465	5.12	0.942	0.997
Rv0817c	0.0464	5.7	0.944	0.997
Rv2946c	0.0453	10.7	0.942	0.997
Rv1681	0.0452	5.06	0.947	0.997
Rv3564	0.0446	4.46	0.95	0.997
Rv2330c	0.0446	4.14	0.95	0.997
Rv1126c	0.0443	5.81	0.945	0.997
Rv3063	0.0439	5.99	0.945	0.997
Rv3402c	0.0439	5.8	0.946	0.997
Rv3237c	0.0437	5.12	0.945	0.997
Rv2755c	0.0433	4.17	0.951	0.997
Rv2784c	0.0428	8.68	0.945	0.997
Rv2083	0.0425	7.06	0.946	0.997
Rv0652	0.0423	8.97	0.946	0.997
Rv3797	0.0422	5.86	0.948	0.997
Rv3568c	0.0415	5.87	0.949	0.997
Rv3408	0.0411	5.22	0.949	0.997
Rv2975c	0.0399	4.91	0.952	0.997
Rv1795	0.0395	9.35	0.949	0.997
Rv2562	0.0394	5.65	0.953	0.997
Rv1974	0.0394	1.02	1	1
Rv1825	0.0387	6.91	0.951	0.997
Rv0425c	0.0385	9.73	0.951	0.997
Rv3621c	0.0384	4.23	0.953	0.997
Rv3635	0.0381	6.47	0.952	0.997
Rv3833	0.0374	5.5	0.955	0.997
Rv2758c	0.0372	3.82	0.961	0.998
Rv1600	0.0367	7.24	0.954	0.997
Rv0518	0.0365	6.08	0.955	0.997
Rv2461c	0.0363	9.14	0.953	0.997
Rv1862	0.036	6.2	0.955	0.997
Rv2205c	0.0349	6.68	0.956	0.997
Rv0377	0.0349	4.4	0.958	0.997
Rv0284	0.0347	10.9	0.955	0.997
Rv1348	0.0347	6.99	0.956	0.997
Rv2388c	0.0336	6.93	0.958	0.997
Rv3473c	0.0325	4.88	0.962	0.998
Rv0904c	0.0322	6.25	0.96	0.998
Rv3010c	0.0321	7.42	0.959	0.998
Rv1608c	0.0308	7.07	0.961	0.998
Rv2712c	0.0307	5.36	0.965	0.999
Rv0964c	0.0291	5.28	0.966	0.999
Rv3673c	0.0274	7.83	0.965	0.999
Rv2359	0.0271	5.67	0.967	1
Rv1747	0.027	9.73	0.965	0.999
Rv2162c	0.0266	9.23	0.966	1
Rv1544	0.0259	7.32	0.967	1
Rv0863	0.0251	6.9	0.969	1
Rv0573c	0.0248	3.75	0.975	1
Rv2341	0.0247	2.9	0.985	1
Rv2229c	0.0245	6.21	0.97	1
Rv0131c	0.0235	5.96	0.972	1
Rv3493c	0.0226	6.91	0.972	1
Rv1965	0.0223	2.54	1	1
Rv1048c	0.0222	5.17	0.975	1
Rv0982	0.0216	7.49	0.973	1
Rv2613c	0.0213	6.92	0.974	1
Rv1709	0.0208	7.63	0.974	1
Rv0976c	0.0202	5.81	0.976	1
Rv0501	0.0198	9.83	0.975	1
Rv0785	0.0195	6.83	0.976	1
Rv0709	0.0191	8	0.976	1
Rv2916c	0.0188	9.1	0.976	1
Rv2909c	0.0186	9.14	0.976	1
Rv1749c	0.0183	7.04	0.977	1
Rv1495	0.0182	5.02	0.979	1
Rv1829	0.0174	7.46	0.978	1
Rv2404c	0.0168	8.08	0.979	1
Rv2287	0.0168	5.62	0.982	1
Rv3405c	0.016	5.83	0.981	1
Rv3732	0.0158	6.22	0.981	1
Rv2593c	0.0151	5.31	0.983	1
Rv1401	0.0146	5.52	0.983	1
Rv2910c	0.0138	4.1	0.987	1
Rv1598c	0.0133	5.75	0.983	1
Rv2639c	0.0131	4.71	0.987	1
Rv0907	0.013	8.09	0.984	1
Rv0749	0.0129	5.42	0.984	1
Rv2597	0.012	7.07	0.985	1
Rv1786	0.0114	4.58	0.991	1
Rv2250A	0.011	3.1	1	1
Rv2822c	0.0108	3.9	0.993	1
Rv1392	0.0105	9.58	0.987	1
Rv0647c	0.01	9.04	0.987	1
Rv1644	0.00982	9.12	0.988	1
Rv1669	0.00981	1.22	1	1
Rv1649	0.00906	7.69	0.989	1
Rv3629c	0.00816	6.3	0.991	1
Rv2314c	0.00792	7.37	0.99	1
Rv2085	0.00788	5.8	0.992	1
Rv0418	0.00714	8.69	0.991	1
Rv1423	0.00694	7.54	0.992	1
Rv0373c	0.00666	4.83	0.996	1
Rv2820c	0.00645	5.19	0.994	1
Rv3749c	0.00534	4.17	1	1
Rv1832	0.00462	9.49	0.994	1
Rv3189	0.00453	5.23	0.997	1
Rv3787c	0.00361	4.7	1	1
Rv0914c	0.00346	6.79	0.997	1
Rv3470c	0.00307	4.66	1	1
Rv3576	0.00302	6.79	0.997	1
Rv3805c	0.00297	9.02	0.996	1
Rv1115	0.00286	5.2	1	1
Rv1668c	0.0021	5.84	0.999	1
Rv0194	0.00162	4.61	1	1
Rv0102	0.000757	7.36	1	1
Rv3396c	0.000599	8.53	1	1
Rv1493	0.000467	7.14	1	1
Rv2921c	0.000357	7.8	1	1
Rv0905	-9.75e-05	8.15	1	1
Rv0063	-0.000424	6.99	1	1
Rv1246c	-0.000849	5.16	1	1
Rv2856	-0.00138	7.13	0.999	1
Rv0492c	-0.00195	6.33	0.999	1
Rv2925c	-0.00346	7.53	0.996	1
Rv3697A	-0.00362	4.77	0.996	1
Rv0979c	-0.00382	1.54	1	1
Rv0479c	-0.00444	9.21	0.994	1
Rv3684	-0.00467	7.72	0.995	1
Rv1771	-0.00511	8.28	0.994	1
Rv1372	-0.00537	5.21	0.994	1
Rv2384	-0.00599	5.33	0.994	1
Rv2761c	-0.00656	5.58	0.995	1
Rv3093c	-0.00701	6.56	0.992	1
Rv1492	-0.00726	6.33	0.992	1
Rv0264c	-0.00726	5.17	0.994	1
Rv1533	-0.00731	7.46	0.991	1
Rv0669c	-0.00768	8.08	0.991	1
Rv2905	-0.00778	8.41	0.99	1
Rv0225	-0.00781	7.12	0.991	1
mpr5	-0.0083	4.05	0.993	1
Rv1081c	-0.00932	5.63	0.991	1
Rv2596	-0.00952	6.23	0.989	1
Rv1170	-0.00965	6.66	0.989	1
Rv2854	-0.00996	5.7	0.989	1
Rv1899c	-0.0109	9.89	0.986	1
Rv3680	-0.0117	10.1	0.985	1
Rv1299	-0.0123	9.45	0.984	1
Rv1731	-0.0124	7.19	0.985	1
Rv0939	-0.0125	7.25	0.985	1
Rv3113	-0.0128	1.96	1	1
Rv0467	-0.013	9.75	0.983	1
Rv3780	-0.0132	7.27	0.984	1
Rv2378c	-0.0134	5.69	0.985	1
Rv2421c	-0.0138	7.04	0.983	1
Rv0263c	-0.0139	4.68	0.987	1
Rv0674	-0.0142	5.27	0.985	1
Rv0527	-0.0143	6.96	0.983	1
Rv3779	-0.0148	7.02	0.982	1
Rv0737	-0.0151	3.53	0.99	1
Rv2643	-0.0155	5.24	0.982	1
Rv2883c	-0.0159	8.78	0.98	1
Rv2232	-0.0159	5.39	0.981	1
Rv0216	-0.0159	5.39	0.981	1
Rv2157c	-0.0163	7.7	0.98	1
Rv1504c	-0.0164	5.16	0.981	1
Rv1745c	-0.0184	3.78	0.984	1
Rv0758	-0.0186	7.86	0.977	1
Rv0075	-0.0189	6.46	0.977	1
Rv2426c	-0.0197	7.12	0.975	1
Rv3209	-0.0198	6.76	0.976	1
Rv3678c	-0.0205	7.68	0.974	1
Rv2251	-0.0206	6.67	0.975	1
[truncated: 1,993 more rows]
