# Supplementary material for: Differential determinants of virulence in two Mycobacterium tuberculosis Colombian clinical isolates of the LAM09 family
Source: Virulence. 2019 Jul 22;10(1):695–710. doi: 10.1080/21505594.2019.1642045 (PMC6650194; doi:10.1080/21505594.2019.1642045)
Supplement: Supplemental Material [file kvir-10-01-1642045-s001.zip › Supplementary table 3.xlsx]

## Sheet:  UT205
GENE_ID UT205	GENE_NAME	POS	REF_ALLELE	ALT_ALLELE	REF_AMINO	ALT_AMINO	AMINO_POS
Rv0023	NA	27812	C	G	P	R	73
Rv0032	bioF2	35097	T	C	I	T	268
Rv0037c	NA	40162	C	T	M	I	347
Rv0043c	NA	47570	T	G	E	D	177
Rv0092	ctpA	101727	G	A	G	E	382
Rv0095c	NA	104915	T	C	T	A	101
Rv0095c	NA	104941	T	C	Q	R	92
Rv0095c	NA	104942	G	C	Q	E	92
Rv0095c	NA	104944	G	A	A	V	91
Rv0095c	NA	104962	G	A	A	V	85
Rv0112	gca	137217	G	A	S	N	310
Rv0136	cyp138	163558	GA	G	NA	NA	NA
Rv0149	NA	176303	C	T	H	Y	202
Rv0190	NA	221911	A	G	Y	C	14
Rv0197	NA	234496	C	CGT	NA	NA	NA
Rv0235c	NA	282188	G	A	R	C	143
Rv0293c	NA	357278	C	T	G	S	263
Rv0399c	lpqK	478358	C	T	E	K	67
Rv0425c	ctpH	510831	TCCGGGGGGCGCACCGGGGG	TCCGGGGG	NA	NA	NA
Rv0466	NA	557133	G	A	V	I	226
Rv0471c	NA	562513	C	T	W	*	67
Rv0574c	NA	667659	C	T	D	N	246
Rv0638	secE1	733798	G	C	S	T	21
Rv0647c	NA	741978	C	T	V	I	214
Rv0670	end	769962	GCCC	GCC	NA	NA	NA
Rv0727c	fucA	820130	A	C	C	G	124
Rv0727c	fucA	820483	G	T	A	D	6
Rv0736	rslA	828377	G	C	A	P	80
Rv0768	aldA	861302	C	T	L	F	131
Rv0781	ptrBa	874835	CC	CCGC	NA	NA	NA
Rv0839	NA	935952	G	A	A	T	126
Rv0884c	serC	982199	T	C	N	S	119
Rv0933	pstB	1041445	C	T	T	M	61
Rv0946c	pgi	1055049	C	T	R	H	546
Rv1028c	kdpD	1150321	TGCCCGACAGCAAGGCC	TGCC	NA	NA	NA
Rv1071c	echA9	1195140	T	G	N	T	318
Rv1121	zwf1	1243942	C	T	A	V	79
Rv1154c	NA	1281443	C	G	K	N	14
Rv1187	rocA	1330492	C	T	A	V	368
Rv1216c	NA	1359938	G	A	A	V	70
Rv1230c	NA	1373170	G	C	P	R	343
Rv1288	NA	1441533	C	G	D	E	62
Rv1291c	NA	1445639	C	T	D	N	66
Rv1309	atpG	1465197	C	T	S	F	105
Rv1358	NA	1527449	GT	GTT	NA	NA	NA
Rv1446c	opcA	1625347	CGGG	CGGGG	NA	NA	NA
Rv1500	NA	1691799	C	T	T	I	317
Rv1502	NA	1693561	A	G	Y	C	213
Rv1518	NA	1709899	A	C	N	H	86
Rv1551	plsB1	1755599	C	T	A	V	52
Rv1551	plsB1	1755874	G	A	A	T	144
Rv1563c	treY	1769099	C	A	D	Y	112
Rv1617	pykA	1817564	C	T	T	I	459
Rv1650	pheT	1861274	G	A	R	H	506
Rv1664	pks9	1888938	C	T	R	C	305
Rv1686c	NA	1911636	A	C	V	G	149
Rv1699	pyrG	1925494	G	A	V	I	556
Rv1703c	NA	1929211	T	G	N	H	171
Rv1730c	NA	1956988	T	G	E	D	86
Rv1777	cyp144	2011562	A	G	N	D	303
Rv1783	eccC5	2019942	A	G	Q	R	229
Rv1877	NA	2126366	G	C	V	L	155
Rv1879	NA	2130187	G	A	E	K	271
Rv1945	NA	2197148	C	A	T	N	387
Rv1971	mce3F	2215876	G	A	G	E	207
Rv2008c	NA	2257780	T	G	I	L	55
Rv2028c	NA	2274894	A	G	M	T	172
Rv2048c	pks12	2306274	ACC	AC	NA	NA	NA
Rv2048c	pks12	2306279	CGG	CGGG	NA	NA	NA
Rv2068c	blaC	2326505	T	C	H	R	102
Rv2114	NA	2374352	TCATACCCGC	TCATACCCGCCATACCCGC	NA	NA	NA
Rv2124c	metH	2385695	C	T	G	R	125
Rv2158c	murE	2420535	C	A	G	V	25
Rv2252	NA	2527676	G	A	G	S	230
Rv2290	lppO	2562710	C	T	P	S	38
Rv2326c	NA	2599307	C	A	G	V	214
Rv2326c	NA	2599821	C	A	A	S	43
Rv2377c	mbtH	2656225	A	G	V	A	69
Rv2392	cysH	2686865	G	A	D	N	167
Rv2425c	NA	2722735	C	G	E	Q	192
Rv2472	NA	2775303	G	T	G	V	11
Rv2476c	gdh	2778884	C	A	A	S	1127
Rv2531c	NA	2855108	C	T	G	R	892
Rv2567	NA	2891166	G	C	V	L	458
Rv2570	NA	2894854	C	T	Q	*	115
Rv2617c	NA	2946157	T	C	N	S	44
Rv2689c	NA	3006767	A	C	L	R	99
Rv2715	NA	3028101	ACC	ACCC	NA	NA	NA
Rv2761c	hsdS	3071659	G	C	L	V	328
Rv2782c	pepR	3089679	G	A	P	L	228
Rv2788	sirR	3097080	T	C	I	T	41
Rv2790c	ltp1	3099269	A	C	F	V	301
Rv2796c	lppV	3105172	C	A	A	S	150
Rv2807	NA	3114295	T	C	F	S	213
Rv2850c	NA	3158935	G	C	R	G	374
Rv2897c	NA	3207297	G	T	L	M	216
Rv2931	ppsA	3247866	C	A	Q	K	808
Rv2931	ppsA	3247867	A	G	Q	R	808
Rv2931	ppsA	3247869	A	T	N	Y	809
Rv2935	ppsE	3267743	A	G	I	V	3
Rv2946c	pks1	3293201	C	T	M	I	1051
Rv2959c	NA	3312632	C	T	W	*	69
Rv2990c	NA	3347114	C	A	W	C	202
Rv3029c	fixA	3388518	G	A	T	I	118
Rv3074	NA	3436833	G	A	E	K	19
Rv3136A	NA	3503231	G	C	A	G	16
Rv3148	nuoD	3514512	G	C	G	A	392
Rv3173c	NA	3541790	A	G	S	P	86
Rv3193c	NA	3561155	G	A	A	V	673
Rv3201c	NA	3575247	G	A	P	L	597
Rv3236c	NA	3612009	C	T	A	T	370
Rv3270	ctpC	3650947	T	C	F	S	141
Rv3306c	amiB1	3693230	T	C	R	G	254
Rv3316	sdhC	3704149	C	G	F	L	16
Rv3324c	moaC3	3710003	CGGGTG	CGGGTGGGTG	NA	NA	NA
Rv3328c	sigJ	3714322	G	C	S	C	4
Rv3408	vapC47	3826684	C	T	S	L	46
Rv3430c	NA	3848244	G	T	L	M	188
Rv3463	NA	3881187	G	A	G	D	94
Rv3583c	NA	4025118	C	T	E	K	143
Rv3620c	esxW	4060420	T	C	T	A	58
Rv3683	NA	4124831	G	A	V	I	139
EBG00000313354	C8	4168160	G	A	NA	NA	NA
Rv3740c	NA	4190841	C	T	G	R	447
Rv3773c	NA	4218350	T	C	K	R	159
Rv3823c	mmpL8	4288405	G	T	A	E	1042
Rv3838c	pheA	4311871	G	A	H	Y	267
Rv3842c	glpQ1	4315268	GCGAACC	GCGAACCCGAACC	NA	NA	NA
Rv3860	NA	4337818	C	T	P	S	348
Rv3876	espI	4353201	CCCGCCGCCGCC	CCCGCCGCC	NA	NA	NA
Rv3883c	mycP1	4364150	G	C	A	G	203
Rv3884c	eccA2	4365131	C	T	E	K	570
Rv3886c	mycP2	4369674	C	T	G	E	166
Rv3888c	NA	4372661	T	C	I	V	16
Rv3897c	NA	4383094	A	G	C	R	183
Rv3897c	NA	4383144	CC	CCGGGGC	NA	NA	NA
Rv3903c	NA	4388363	C	G	E	D	690
Rv3915	NA	4403900	A	G	M	V	237

## Sheet:  UT127
GENE_ID UT127	GENE_NAME	POS	REF_ALLELE	ALT_ALLELE	REF_AMINO	ALT_AMINO	AMINO_POS
Rv0003	recF	3439	G	A	V	I	54
Rv0006	gyrA	8040	G	A	G	S	247
Rv0035	fadD34	37763	G	C	D	H	169
Rv0045c	NA	49806	C	T	W	*	45
Rv0050	ponA1	55553	C	T	P	S	631
Rv0061c	NA	65025	G	C	P	R	109
Rv0071	NA	79546	GACCCGGTGGA	GA	NA	NA	NA
Rv0092	ctpA	100598	A	C	T	P	6
Rv0101	nrp	111316	A	C	D	A	439
Rv0192	NA	224417	C	T	S	L	285
Rv0197	NA	234494	TGC	TGCTG	NA	NA	NA
Rv0206c	mmpL3	244599	T	G	E	A	907
Rv0209	NA	249975	A	G	H	R	313
Rv0213c	NA	254833	C	T	G	D	373
Rv0213c	NA	254834	C	T	G	S	373
Rv0231	fadE4	276500	T	C	M	T	148
Rv0233	nrdB	279468	C	A	A	E	295
Rv0243	fadA2	292826	G	A	G	D	219
Rv0271c	fadE6	327897	C	T	V	I	189
Rv0273c	NA	329826	C	T	C	Y	167
Rv0275c	NA	331330	G	A	A	V	110
Rv0291	mycP3	355173	G	T	V	L	226
Rv0319	pcp	387353	G	A	G	D	69
Rv0338c	NA	403920	C	T	R	H	641
Rv0400c	fadE7	479632	G	T	T	N	41
Rv0405	pks6	488037	G	T	E	D	769
Rv0415	thiO	501535	G	T	V	F	130
Rv0508	NA	600116	G	A	E	K	7
Rv0518	NA	610654	C	T	A	V	156
Rv0563	htpX	654092	C	T	P	S	72
Rv0567	NA	658905	C	A	H	Q	195
Rv0574c	NA	667760	T	C	D	G	212
Rv0579	NA	676967	C	G	L	V	244
Rv0667	rpoB	761880	G	A	A	T	692
Rv0717	rpsN1	812808	G	A	W	*	61
Rv0727c	fucA	820483	G	T	A	D	6
Rv0770	NA	863805	T	C	F	L	184
Rv0776c	NA	869586	C	T	V	M	60
Rv0781	ptrBa	874833	AAC	AACCG	NA	NA	NA
Rv0802c	NA	895370	C	T	D	N	87
Rv0825c	NA	919393	G	C	T	R	54
Rv0828c	NA	921451	C	G	G	R	55
Rv0890c	NA	991515	C	T	G	D	361
Rv0894	NA	997670	G	A	V	I	383
Rv0906	NA	1009167	G	A	W	*	75
Rv0974c	accD2	1087279	T	C	K	E	23
Rv1023	eno	1144664	G	A	R	Q	34
Rv1028c	kdpD	1151577	GGG	GGGG	NA	NA	NA
Rv1030	kdpB	1154460	C	T	T	M	246
Rv1046c	NA	1168714	GCT	GCTT	NA	NA	NA
Rv1046c	NA	1169152	G	A	A	V	26
Rv1048c	NA	1172058	GGCATCATACTTCACTA	GG	NA	NA	NA
Rv1052	NA	1175762	G	A	G	S	14
Rv1056	NA	1177994	T	C	Y	H	123
Rv1150	NA	1278583	A	C	Q	H	105
Rv1161	narG	1288084	G	A	D	N	253
Rv1184c	NA	1324724	C	A	M	I	296
Rv1187	rocA	1329570	G	A	V	M	61
Rv1188	NA	1331750	A	G	I	V	244
Rv1198	esxL	1341102	C	T	R	C	33
Rv1198	esxL	1341103	G	C	R	P	33
Rv1248c	NA	1390528	G	T	S	*	842
Rv1251c	NA	1397356	C	T	G	R	629
EBG00000313343	mcr11	1413180	C	T	NA	NA	NA
Rv1292	argS	1446651	G	C	M	I	91
Rv1353c	NA	1519847	C	G	G	R	47
Rv1358	NA	1527447	AGG	AGGT	NA	NA	NA
Rv1406	fmt	1582926	A	G	H	R	254
Rv1497	lipL	1688737	C	G	A	G	266
Rv1539	lspA	1742247	C	T	P	S	2
Rv1547	dnaE1	1750784	G	T	A	S	1031
Rv1551	plsB1	1755519	G	T	M	I	25
Rv1551	plsB1	1755538	C	G	P	A	32
Rv1557	mmpL6	1762615	C	T	A	V	291
Rv1588c	NA	1789565	C	A	R	L	91
Rv1588c	NA	1789650	C	T	A	T	63
Rv1588c	NA	1789671	C	T	A	T	56
Rv1595	nadB	1797027	C	T	T	I	408
Rv1615	NA	1815604	G	A	A	T	118
Rv1630	rpsA	1834836	T	C	M	T	432
Rv1668c	NA	1895174	C	T	D	N	57
Rv1760	NA	1993808	A	T	E	V	219
Rv1770	NA	2004116	G	A	R	H	80
Rv1771	NA	2005507	C	T	A	V	116
Rv1825	NA	2071576	C	T	P	S	181
Rv1832	gcvB	2076417	A	G	T	A	181
Rv1865c	NA	2112345	C	T	G	R	208
Rv1868	NA	2117371	A	C	T	P	9
Rv1878	glnA3	2128908	C	T	S	F	296
Rv1897c	NA	2144617	G	A	P	L	89
Rv1916	aceAb	2162122	A	C	K	T	186
Rv1945	NA	2196964	A	C	N	H	326
Rv2025c	NA	2271187	C	T	D	N	188
Rv2036	NA	2282724	C	T	A	V	209
Rv2048c	pks12	2302033	G	A	R	C	1652
Rv2048c	pks12	2306768	G	T	D	E	73
Rv2052c	NA	2311233	C	T	A	T	429
Rv2059	NA	2315669	G	A	V	I	166
Rv2090	NA	2347442	G	C	D	H	24
Rv2169c	NA	2431855	C	T	A	T	39
Rv2176	pknL	2437971	G	A	E	K	11
Rv2245	kasA	2518919	G	A	G	S	269
Rv2273	NA	2546184	C	T	A	V	28
Rv2343c	dnaG	2621440	A	G	L	P	338
Rv2351c	plcA	2630946	C	G	G	A	377
Rv2377c	mbtH	2656225	A	G	V	A	69
Rv2415c	NA	2713077	CAC	CACCAC	NA	NA	NA
Rv2444c	rne	2743879	G	A	A	V	369
Rv2543	lppA	2866919	C	T	A	V	151
Rv2566	NA	2888900	A	G	H	R	843
Rv2657c	NA	2979141	G	C	R	G	57
Rv2687c	NA	3004091	G	A	R	W	220
Rv2718c	nrdR	3030594	G	A	A	V	95
Rv2748c	ftsK	3061615	T	C	M	V	298
Rv2802c	NA	3111232	G	A	R	W	198
Rv2905	lppW	3215037	T	G	V	G	137
Rv2911	dacB2	3218343	G	A	R	Q	2
Rv2933	ppsC	3261380	A	G	N	S	1899
Rv2935	ppsE	3272123	A	C	T	P	1463
Rv2948c	fadD22	3298151	C	T	G	R	602
Rv2948c	fadD22	3299951	G	A	R	W	2
Rv2962c	NA	3314629	C	T	W	*	165
Rv2981c	ddlA	3337589	A	G	V	A	110
Rv2994	NA	3351926	T	C	S	P	220
Rv3049c	NA	3410915	C	T	V	I	57
Rv3080c	pknK	3445027	CCGCC	CC	NA	NA	NA
Rv3083	NA	3449708	C	G	A	G	402
Rv3088	tgs4	3454986	C	A	A	E	216
Rv3094c	NA	3462919	C	T	D	N	325
Rv3120	NA	3485782	T	C	C	R	71
Rv3136A	NA	3503219	G	A	A	V	20
Rv3174	NA	3542262	T	G	L	R	42
Rv3195	NA	3564400	G	A	G	S	13
Rv3223c	sigH	3599506	C	T	G	R	16
Rv3227	aroA	3604176	T	G	V	G	267
Rv3239c	NA	3615614	G	T	L	M	664
Rv3242c	NA	3621770	G	A	R	W	148
Rv3263	NA	3643630	G	A	G	S	152
Rv3297	nei	3681650	A	T	I	F	111
Rv3329	NA	3714452	G	T	V	F	21
Rv3391	acrA1	3807464	C	T	P	L	615
Rv3472	NA	3889569	C	T	R	C	70
Rv3492c	NA	3910727	G	A	T	M	74
Rv3529c	NA	3966696	G	C	P	A	115
Rv3535c	hsaG	3973954	C	T	G	R	183
Rv3593	lpqF	4035442	C	T	A	V	364
Rv3646c	topA	4085393	G	A	S	L	622
Rv3655c	NA	4095000	TCG	TC	NA	NA	NA
Rv3659c	NA	4096985	T	G	D	A	337
Rv3711c	dnaQ	4156467	A	G	V	A	88
Rv3716c	NA	4160874	C	T	A	T	14
Rv3839	NA	4313156	G	A	R	Q	131
Rv3843c	NA	4316046	A	G	V	A	184
Rv3877	eccD1	4355038	C	T	T	I	11
Rv3882c	eccE1	4363069	T	C	I	V	118
Rv3888c	NA	4371779	C	A	V	L	310
Rv3896c	NA	4382380	GCA	GC	NA	NA	NA
Rv3900c	NA	4385530	G	C	P	R	260
Rv3915	NA	4403766	G	A	R	Q	192
