# Supplementary material for: Differential determinants of virulence in two Mycobacterium tuberculosis Colombian clinical isolates of the LAM09 family
Source: Virulence. 2019 Jul 22;10(1):695–710. doi: 10.1080/21505594.2019.1642045 (PMC6650194; doi:10.1080/21505594.2019.1642045)
Supplement: Supplemental Material [file kvir-10-01-1642045-s001.zip › Supplementary table 4.xlsx]

## Sheet: Unicos UT127 UT205
	UT205
	ref_start_region	ref_stop_region	size UT205	type	affected CDS
	2237058	2240701	3650	Deletion	Rv1993, Rv1994, Rv1995, Rv1996, Rv1997
	2550013	2551367	1358	Deletion	Rv2277c, Rv2278, Rv2279
	4031520	4031644	135	Deletion	PE_PGRS58
	1451881	1451893	114	Tandem_contraction	intergenica entre thrC y thrB
	424012	424143	102	Tandem_expansion	Intergenica entre hspR PPE7
	2163530	2165402	75	Repeat_contraction	PPE34
	1305557	1305599	62	Tandem_contraction	Intergenica entre fbiC y Tb8.4
	4156799	4156967	59	Tandem_expansion	Intergenica entre dnaQ y Rv3712
	3690951	3691070	58	Tandem_expansion	ncRv13303
	1843571	1843639	57	Tandem_expansion	Rv1637c
	3232760	3232816	56	Deletion	Intergenica entre amt y ftsY
	960167	960323	53	Tandem_expansion	Intergenica entre ercc3 y Rv0862c
	UT127
	ref_start_region	ref_stop_region	size UT127	type	affected CDS
	1691032	1694142	3108	Deletion	Rv1500, Rv1501, ncRv1501, Rv1502, Rv1503c
	453366	455973	2606	Deletion	Rv0376, Rv0377, Rv0378
	177454	178986	1532	Deletion	Rv0151c
	2635576	2636930	554	Repeat_contraction	Rv2353c, Rv2354, Rv2355
	171457	171779	322	Deletion	Rv0145
	2163530	2165402	282	Repeat_contraction	PPE34
	1441638	1451836	210	Repeat_contraction	Rv1288
	1895467	1895477	114	Tandem_contraction	Rv1668c
	279516	279591	75	Deletion	nrdB
	2352066	2352071	68	Insertion	Intergenica entre helY y tatC
	3663827	3663890	63	Deletion	accE5 escencial inframe 21 aa
	2461378	2461447	58	Tandem_contraction	Intergenica entre qcrB y Rv2197c
	206850	206869	57	Deletion	Rv0175 (lipidos)
	4120917	4121053	57	Tandem_expansion	Rv3680
	3232707	3232810	56	Tandem_contraction	Intergenica entre amt y ftsY
	3239562	3239617	55	Deletion	Intergenica entre fpg y rnc
	802446	802482	54	Deletion	Intergenica entre rplW y rplB
	154186	154239	53	Deletion	Intergenica treS y mak
	3192248	3192300	53	Tandem_contraction	Intergenica entre frr y pyrH
	3425098	3425149	53	Deletion	fadE22 (lipidos)
	424012	424143	51	Tandem_expansion	Intergenica entre hspR y PPE7
