# Supplementary material for: Differential determinants of virulence in two Mycobacterium tuberculosis Colombian clinical isolates of the LAM09 family
Source: Virulence. 2019 Jul 22;10(1):695–710. doi: 10.1080/21505594.2019.1642045 (PMC6650194; doi:10.1080/21505594.2019.1642045)
Supplement: Supplemental Material [file kvir-10-01-1642045-s001.zip › Supplementary table 5.xlsx]

## Sheet: DE Up common genes
Genes
Rv2352c
Rv2336
Rv2108
Rv3416
Rv2803
Rv2582
Rv0593
Rv3814c
Rv2720
Rv1541c
Rv2944
Rv0035
Rv2808
Rv1983
Rv2468A
Rv1360
Rv3648c
Rv2724c
Rv3628

## Sheet: DE Down common genes
Genes
Rv3239c
Rv3154
Rv3296
Rv3157
Rv3265c
Rv2880c
Rv3195
Rv2493
Rv3256c
Rv1892
Rv3298c
Rv3307
Rv1696
Rv3222c
gluU
Rv2620c
serT
valU
Rv2111c
Rv1695
Rv3363c
Rv1694
Rv1982c
Rv0590A
mpr6
Rv1693
Rv1692
Rv1590
mcr7
